# Supplementary material for: Effects of two-dose ceftiofur treatment for metritis on the temporal dynamics of antimicrobial resistance among fecal Escherichia coli in Holstein-Friesian dairy cows
Source: PLoS One. 2019 Jul 22;14(7):e0220068. doi: 10.1371/journal.pone.0220068 (PMC6645674; doi:10.1371/journal.pone.0220068)
Supplement: S1 Dataset — (XLSX) [file pone.0220068.s001.xlsx]

## Sheet: Data
Farm	Season	Cattle ID	Pair	Sample Day	Treated/Untreated	MAC_Count	MAC_CEF_Count	Lactation Number	Date of Calving	Date of Enrollment
1	Spring	9338	1	0	Treated	4.35165	NG	3	2017-04-07	2017-04-12
1	Spring	11209	1	0	Untreated	3.9471	NG	2	2017-04-07	2017-04-12
1	Spring	13028	2	0	Treated	3.83915	NG	1	2017-04-01	2017-04-12
1	Spring	12908	2	0	Untreated	4.09367	NG	1	2017-04-03	2017-04-12
1	Spring	12929	3	0	Treated	4.07247	NG	1	2017-04-02	2017-04-15
1	Spring	12984	3	0	Untreated	2.87508	NG	1	2017-04-08	2017-04-15
1	Spring	12108	4	0	Treated	5.48378	NG	1	2017-04-07	2017-04-15
1	Spring	12778	4	0	Untreated	4.52002	NG	1	2017-04-01	2017-04-15
1	Spring	13233	5	0	Treated	5.87953	NG	1	2017-04-13	2017-04-17
1	Spring	12975	5	0	Untreated	4.10884	NG	1	2017-04-14	2017-04-17
1	Spring	10405	6	0	Treated	4.44056	NG	3	2017-04-15	2017-04-20
1	Spring	10844	6	0	Untreated	4.93003	NG	2	2017-04-15	2017-04-20
1	Spring	10481	7	0	Treated	3.58507	NG	2	2017-04-28	2017-05-05
1	Spring	6166	7	0	Untreated	3.81394	NG	3	2017-04-26	2017-05-05
1	Spring	13108	8	0	Treated	4.87622	NG	1	2017-04-29	2017-05-06
1	Spring	13301	8	0	Untreated	5.56921	NG	2	2017-05-02	2017-05-06
1	Spring	13286	9	0	Treated	4.29228	NG	1	2017-04-29	2017-05-06
1	Spring	12946	9	0	Untreated	5.50677	NG	1	2017-04-25	2017-05-06
1	Spring	11374	10	0	Treated	5.45196	NG	2	2017-04-30	2017-05-06
1	Spring	10813	10	0	Untreated	2.90363	NG	2	2017-04-24	2017-05-06
1	Spring	13026	11	0	Treated	4.15839	NG	1	2017-04-29	2017-05-08
1	Spring	13289	11	0	Untreated	4.80619	NG	1	2017-04-30	2017-05-08
1	Spring	13302	12	0	Treated	4.77233	NG	1	2017-05-04	2017-05-09
1	Spring	13137	12	0	Untreated	6.02744	NG	1	2017-05-05	2017-05-09
1	Spring	13332	13	0	Treated	6.03992	NG	1	2017-05-09	2017-05-13
1	Spring	13069	13	0	Untreated	6.0287	NG	1	2017-05-09	2017-05-13
1	Spring	12917	14	0	Treated	5.6255	NG	1	2017-05-02	2017-05-13
1	Spring	12954	14	0	Untreated	6.42682	NG	1	2017-05-09	2017-05-13
1	Spring	13217	15	0	Treated	5.06572	2.60314	1	2017-05-09	2017-05-13
1	Spring	13095	15	0	Untreated	4.76043	2.90363	1	2017-05-02	2017-05-13
2	Spring	36031	16	0	Treated	3.8252	NG	2	2017-04-07	2017-04-12
2	Spring	40165	16	0	Untreated	4.73747	NG	1	2017-04-06	2017-04-12
2	Spring	40812	17	0	Treated	3.42794	NG	1	2017-04-09	2017-04-12
2	Spring	40905	17	0	Untreated	3.65055	NG	1	2017-04-08	2017-04-12
2	Spring	40735	18	0	Treated	3.12351	NG	2	2017-03-18	2017-04-13
2	Spring	40705	18	0	Untreated	2.61232	NG	1	2017-03-24	2017-04-13
2	Spring	40923	19	0	Treated	3.69254	NG	1	2017-04-09	2017-04-13
2	Spring	40799	19	0	Untreated	3.55201	1.66648	2	2017-03-27	2017-04-13
2	Spring	40983	20	0	Treated	4.4997	NG	1	2017-04-07	2017-04-13
2	Spring	40978	20	0	Untreated	2.20381	NG	1	2017-04-07	2017-04-13
2	Spring	31444	21	0	Treated	3.29331	NG	1	2017-04-07	2017-04-14
2	Spring	29555	21	0	Untreated	3.21359	NG	4	2017-04-07	2017-04-14
2	Spring	33139	22	0	Treated	3.28421	NG	2	2017-04-06	2017-04-14
2	Spring	33100	22	0	Untreated	3.8446	NG	2	2017-04-06	2017-04-14
2	Spring	40968	23	0	Treated	4.35469	NG	1	2017-04-12	2017-04-16
2	Spring	40974	23	0	Untreated	3.78581	NG	1	2017-04-11	2017-04-16
2	Spring	40824	24	0	Treated	4.2555	NG	1	2017-04-11	2017-04-16
2	Spring	40889	24	0	Untreated	3.45327	NG	1	2017-04-10	2017-04-16
2	Spring	34376	25	0	Treated	3.02163	NG	2	2017-04-04	2017-04-16
2	Spring	32452	25	0	Untreated	2.05877	NG	3	2017-04-04	2017-04-16
2	Spring	36165	26	0	Treated	3.60161	NG	2	2017-04-13	2017-04-17
2	Spring	40908	26	0	Untreated	3.96988	NG	1	2017-04-13	2017-04-17
2	Spring	30994	27	0	Treated	3.32468	NG	3	2017-04-12	2017-04-17
2	Spring	40843	27	0	Untreated	2.67912	NG	1	2017-04-10	2017-04-17
2	Spring	40981	28	0	Treated	3.41205	1.37471	1	2017-04-12	2017-04-17
2	Spring	40821	28	0	Untreated	4.52714	NG	1	2017-04-01	2017-04-17
2	Spring	40734	29	0	Treated	2.51779	NG	1	2017-04-08	2017-04-18
2	Spring	38424	29	0	Untreated	3.47999	NG	1	2017-04-08	2017-04-18
2	Spring	29166	30	0	Treated	3.52207	NG	4	2017-04-14	2017-04-18
2	Spring	40631	30	0	Untreated	3.995	NG	1	2017-04-10	2017-04-18
2	Spring	44088	31	0	Treated	2.90363	NG	2	2017-05-03	2017-05-07
2	Spring	32193	31	0	Untreated	4.82217	NG	3	2017-05-03	2017-05-07
3	Spring	15522	32	0	Treated	3.24833	NG	3	2017-04-01	2017-04-13
3	Spring	16463	32	0	Untreated	2.29763	NG	3	2017-04-10	2017-04-13
3	Spring	21250	33	0	Treated	4.01708	NG	1	2017-04-03	2017-04-13
3	Spring	21191	33	0	Untreated	3.32932	NG	1	2017-03-26	2017-04-13
3	Spring	21211	34	0	Treated	3.03912	NG	1	2017-04-02	2017-04-13
3	Spring	21041	34	0	Untreated	2.99875	NG	1	.	2017-04-13
3	Spring	16443	35	0	Treated	6.40467	3.65494	.	.	2017-04-13
3	Spring	18858	35	0	Untreated	3.07236	1.37471	2	2017-03-27	2017-04-13
3	Spring	21276	36	0	Treated	2.77819	NG	1	2017-04-06	2017-04-16
3	Spring	21004	36	0	Untreated	3.02038	NG	1	2017-03-26	2017-04-16
3	Spring	19111	37	0	Treated	3.17582	NG	.	.	2017-04-16
3	Spring	19003	37	0	Untreated	4.04761	NG	2	2017-03-19	2017-04-16
3	Spring	19827	38	0	Treated	3.42573	NG	1	2017-04-05	2017-04-16
3	Spring	19104	38	0	Untreated	2.94754	NG	2	2017-03-17	2017-04-16
3	Spring	19097	39	0	Treated	3.71919	NG	2	2017-04-14	2017-04-23
3	Spring	18999	39	0	Untreated	3.80938	1.37471	2	2017-04-01	2017-04-23
3	Spring	8487	40	0	Treated	2.97377	NG	.	.	2017-04-28
3	Spring	18595	40	0	Untreated	3.65324	NG	2	2017-04-19	2017-04-28
3	Spring	21188	41	0	Treated	2.80773	NG	1	2017-04-22	2017-04-28
3	Spring	20427	41	0	Untreated	4.1676	NG	1	2017-04-24	2017-04-28
3	Spring	17501	42	0	Treated	3.92659	3.20439	.	.	2017-05-01
3	Spring	18112	42	0	Untreated	4.41521	NG	2	2017-04-11	2017-05-01
3	Spring	20201	43	0	Treated	3.4436	NG	1	2017-04-24	2017-05-01
3	Spring	20322	43	0	Untreated	2.92471	1.83944	1	2017-03-27	2017-05-01
3	Spring	21196	44	0	Treated	3.22	NG	1	2017-04-21	2017-05-01
3	Spring	21398	44	0	Untreated	4.0169	1.66648	1	2017-04-03	2017-05-01
3	Spring	20994	45	0	Treated	3.72547	3.71591	1	2017-04-27	2017-05-04
3	Spring	20326	45	0	Untreated	4.28235	1.37471	1	2017-03-29	2017-05-04
3	Spring	21035	46	0	Treated	3.84881	2.05877	1	2017-04-23	2017-05-04
3	Spring	21148	46	0	Untreated	3.14163	NG	1	2017-04-07	2017-05-04
1	Spring	9338	1	6	Treated	3.98232	NG	3	2017-04-07	2017-04-12
1	Spring	11209	1	6	Untreated	6.52626	NG	2	2017-04-07	2017-04-12
1	Spring	13028	2	6	Treated	4.13357	2.60314	1	2017-04-01	2017-04-12
1	Spring	12908	2	6	Untreated	6.12832	NG	1	2017-04-03	2017-04-12
1	Spring	12929	3	6	Treated	4.99565	NG	1	2017-04-02	2017-04-15
1	Spring	12984	3	6	Untreated	4.86452	NG	1	2017-04-08	2017-04-15
1	Spring	12108	4	6	Treated	4.43459	NG	1	2017-04-07	2017-04-15
1	Spring	12778	4	6	Untreated	3.92433	NG	1	2017-04-01	2017-04-15
1	Spring	13233	5	6	Treated	3.07954	NG	1	2017-04-13	2017-04-17
1	Spring	12975	5	6	Untreated	5.24023	NG	1	2017-04-14	2017-04-17
1	Spring	10405	6	6	Treated	2.60314	NG	3	2017-04-15	2017-04-20
1	Spring	10844	6	6	Untreated	3.55642	NG	2	2017-04-15	2017-04-20
1	Spring	10481	7	6	Treated	4.38741	NG	2	2017-04-28	2017-05-05
1	Spring	6166	7	6	Untreated	4.75436	NG	3	2017-04-26	2017-05-05
1	Spring	13108	8	6	Treated	4.7924	NG	1	2017-04-29	2017-05-06
1	Spring	13301	8	6	Untreated	4.45941	NG	2	2017-05-02	2017-05-06
1	Spring	13286	9	6	Treated	5.89698	NG	1	2017-04-29	2017-05-06
1	Spring	12946	9	6	Untreated	6.05444	NG	1	2017-04-25	2017-05-06
1	Spring	11374	10	6	Treated	4.47131	4.19315	2	2017-04-30	2017-05-06
1	Spring	10813	10	6	Untreated	4.57055	NG	2	2017-04-24	2017-05-06
1	Spring	13026	11	6	Treated	3.20439	2.90363	1	2017-04-29	2017-05-08
1	Spring	13289	11	6	Untreated	3.94453	2.60314	1	2017-04-30	2017-05-08
1	Spring	13302	12	6	Treated	3.80625	3.77822	1	2017-05-04	2017-05-09
1	Spring	13137	12	6	Untreated	5.57307	2.60314	1	2017-05-05	2017-05-09
1	Spring	13332	13	6	Treated	5.35209	4.04926	1	2017-05-09	2017-05-13
1	Spring	13069	13	6	Untreated	6.52322	NG	1	2017-05-09	2017-05-13
1	Spring	12917	14	6	Treated	5.43645	5.38319	1	2017-05-02	2017-05-13
1	Spring	12954	14	6	Untreated	6.38134	3.44731	1	2017-05-09	2017-05-13
1	Spring	13217	15	6	Treated	3.74827	3.59173	1	2017-05-09	2017-05-13
1	Spring	13095	15	6	Untreated	5.42309	NG	1	2017-05-02	2017-05-13
2	Spring	36031	16	6	Treated	4.41499	NG	2	2017-04-07	2017-04-12
2	Spring	40165	16	6	Untreated	5.32671	NG	1	2017-04-06	2017-04-12
2	Spring	40812	17	6	Treated	3.30125	NG	1	2017-04-09	2017-04-12
2	Spring	40905	17	6	Untreated	5.73879	NG	1	2017-04-08	2017-04-12
2	Spring	40735	18	6	Treated	3.07954	NG	2	2017-03-18	2017-04-13
2	Spring	40705	18	6	Untreated	3.38039	NG	1	2017-03-24	2017-04-13
2	Spring	40923	19	6	Treated	2.90363	NG	1	2017-04-09	2017-04-13
2	Spring	40799	19	6	Untreated	5.00108	3.81072	2	2017-03-27	2017-04-13
2	Spring	40983	20	6	Treated	4.43459	NG	1	2017-04-07	2017-04-13
2	Spring	40978	20	6	Untreated	6.54793	NG	1	2017-04-07	2017-04-13
2	Spring	31444	21	6	Treated	4.33447	NG	1	2017-04-07	2017-04-14
2	Spring	29555	21	6	Untreated	3.20439	NG	4	2017-04-07	2017-04-14
2	Spring	33139	22	6	Treated	3.38039	NG	2	2017-04-06	2017-04-14
2	Spring	33100	22	6	Untreated	4.55146	NG	2	2017-04-06	2017-04-14
2	Spring	40968	23	6	Treated	3.77822	NG	1	2017-04-12	2017-04-16
2	Spring	40974	23	6	Untreated	3.98232	NG	1	2017-04-11	2017-04-16
2	Spring	40824	24	6	Treated	NG	NG	1	2017-04-11	2017-04-16
2	Spring	40889	24	6	Untreated	6.54017	NG	1	2017-04-10	2017-04-16
2	Spring	34376	25	6	Treated	NG	NG	2	2017-04-04	2017-04-16
2	Spring	32452	25	6	Untreated	2.60314	NG	3	2017-04-04	2017-04-16
2	Spring	36165	26	6	Treated	3.77822	NG	2	2017-04-13	2017-04-17
2	Spring	40908	26	6	Untreated	3.83257	NG	1	2017-04-13	2017-04-17
2	Spring	30994	27	6	Treated	3.68133	NG	3	2017-04-12	2017-04-17
2	Spring	40843	27	6	Untreated	.	.	1	2017-04-10	2017-04-17
2	Spring	40981	28	6	Treated	NG	NG	1	2017-04-12	2017-04-17
2	Spring	40821	28	6	Untreated	4.58434	NG	1	2017-04-01	2017-04-17
2	Spring	40734	29	6	Treated	NG	NG	1	2017-04-08	2017-04-18
2	Spring	38424	29	6	Untreated	4.64346	NG	1	2017-04-08	2017-04-18
2	Spring	29166	30	6	Treated	4.70587	NG	4	2017-04-14	2017-04-18
2	Spring	40631	30	6	Untreated	4.21487	NG	1	2017-04-10	2017-04-18
2	Spring	44088	31	6	Treated	.	.	2	2017-05-03	2017-05-07
2	Spring	32193	31	6	Untreated	.	.	3	2017-05-03	2017-05-07
3	Spring	15522	32	6	Treated	4.86924	4.27418	3	2017-04-01	2017-04-13
3	Spring	16463	32	6	Untreated	4.60308	NG	3	2017-04-10	2017-04-13
3	Spring	21250	33	6	Treated	3.75935	3.20439	1	2017-04-03	2017-04-13
3	Spring	21191	33	6	Untreated	5.88484	NG	1	2017-03-26	2017-04-13
3	Spring	21211	34	6	Treated	4.76043	4.68182	1	2017-04-02	2017-04-13
3	Spring	21041	34	6	Untreated	4.52402	NG	1	.	2017-04-13
3	Spring	16443	35	6	Treated	6.3993	6.3728	.	.	2017-04-13
3	Spring	18858	35	6	Untreated	6.34458	NG	2	2017-03-27	2017-04-13
3	Spring	21276	36	6	Treated	4.71202	4.39672	1	2017-04-06	2017-04-16
3	Spring	21004	36	6	Untreated	4.6395	NG	1	2017-03-26	2017-04-16
3	Spring	19111	37	6	Treated	NG	NG	.	.	2017-04-16
3	Spring	19003	37	6	Untreated	4.69898	NG	2	2017-03-19	2017-04-16
3	Spring	19827	38	6	Treated	3.07954	NG	1	2017-04-05	2017-04-16
3	Spring	19104	38	6	Untreated	2.90363	NG	2	2017-03-17	2017-04-16
3	Spring	19097	39	6	Treated	4.61491	4.56111	2	2017-04-14	2017-04-23
3	Spring	18999	39	6	Untreated	4.27207	NG	2	2017-04-01	2017-04-23
3	Spring	8487	40	6	Treated	3.07954	3.07954	.	.	2017-04-28
3	Spring	18595	40	6	Untreated	5.33665	NG	2	2017-04-19	2017-04-28
3	Spring	21188	41	6	Treated	3.38039	2.90363	1	2017-04-22	2017-04-28
3	Spring	20427	41	6	Untreated	4.4654	NG	1	2017-04-24	2017-04-28
3	Spring	17501	42	6	Treated	4.76938	4.71934	.	.	2017-05-01
3	Spring	18112	42	6	Untreated	5.03954	NG	2	2017-04-11	2017-05-01
3	Spring	20201	43	6	Treated	2.60314	2.60314	1	2017-04-24	2017-05-01
3	Spring	20322	43	6	Untreated	4.47424	NG	1	2017-03-27	2017-05-01
3	Spring	21196	44	6	Treated	2.60314	NG	1	2017-04-21	2017-05-01
3	Spring	21398	44	6	Untreated	5.7975	NG	1	2017-04-03	2017-05-01
3	Spring	20994	45	6	Treated	4.99568	4.76938	1	2017-04-27	2017-05-04
3	Spring	20326	45	6	Untreated	6.273	NG	1	2017-03-29	2017-05-04
3	Spring	21035	46	6	Treated	4.50516	4.39447	1	2017-04-23	2017-05-04
3	Spring	21148	46	6	Untreated	5.73518	NG	1	2017-04-07	2017-05-04
1	Spring	9338	1	16	Treated	5.58632	NG	3	2017-04-07	2017-04-12
1	Spring	11209	1	16	Untreated	5.73019	NG	2	2017-04-07	2017-04-12
1	Spring	13028	2	16	Treated	5.367	NG	1	2017-04-01	2017-04-12
1	Spring	12908	2	16	Untreated	5.29328	NG	1	2017-04-03	2017-04-12
1	Spring	12929	3	16	Treated	5.53493	NG	1	2017-04-02	2017-04-15
1	Spring	12984	3	16	Untreated	4.78391	NG	1	2017-04-08	2017-04-15
1	Spring	12108	4	16	Treated	4.09346	3.88087	1	2017-04-07	2017-04-15
1	Spring	12778	4	16	Untreated	4.78391	NG	1	2017-04-01	2017-04-15
1	Spring	13233	5	16	Treated	5.28229	NG	1	2017-04-13	2017-04-17
1	Spring	12975	5	16	Untreated	5.21497	NG	1	2017-04-14	2017-04-17
1	Spring	10405	6	16	Treated	5.37964	NG	3	2017-04-15	2017-04-20
1	Spring	10844	6	16	Untreated	4.65129	NG	2	2017-04-15	2017-04-20
1	Spring	10481	7	16	Treated	6.46216	4.20415	2	2017-04-28	2017-05-05
1	Spring	6166	7	16	Untreated	3.88087	NG	3	2017-04-26	2017-05-05
1	Spring	13108	8	16	Treated	4.54159	NG	1	2017-04-29	2017-05-06
1	Spring	13301	8	16	Untreated	5.02961	NG	2	2017-05-02	2017-05-06
1	Spring	13286	9	16	Treated	5.51999	NG	1	2017-04-29	2017-05-06
1	Spring	12946	9	16	Untreated	5.65987	NG	1	2017-04-25	2017-05-06
1	Spring	11374	10	16	Treated	4.38023	NG	2	2017-04-30	2017-05-06
1	Spring	10813	10	16	Untreated	3.88087	NG	2	2017-04-24	2017-05-06
1	Spring	13026	11	16	Treated	5.04198	4.74508	1	2017-04-29	2017-05-08
1	Spring	13289	11	16	Untreated	6.09691	NG	1	2017-04-30	2017-05-08
1	Spring	13302	12	16	Treated	5.35587	NG	1	2017-05-04	2017-05-09
1	Spring	13137	12	16	Untreated	5.61166	NG	1	2017-05-05	2017-05-09
1	Spring	13332	13	16	Treated	5.74012	NG	1	2017-05-09	2017-05-13
1	Spring	13069	13	16	Untreated	5.8286	NG	1	2017-05-09	2017-05-13
1	Spring	12917	14	16	Treated	3.55642	3.20439	1	2017-05-02	2017-05-13
1	Spring	12954	14	16	Untreated	6.15524	NG	1	2017-05-09	2017-05-13
1	Spring	13217	15	16	Treated	2.60314	NG	1	2017-05-09	2017-05-13
1	Spring	13095	15	16	Untreated	3.44731	NG	1	2017-05-02	2017-05-13
2	Spring	36031	16	16	Treated	4.41499	NG	2	2017-04-07	2017-04-12
2	Spring	40165	16	16	Untreated	4.35795	NG	1	2017-04-06	2017-04-12
2	Spring	40812	17	16	Treated	3.44731	NG	1	2017-04-09	2017-04-12
2	Spring	40905	17	16	Untreated	3.30205	NG	1	2017-04-08	2017-04-12
2	Spring	40735	18	16	Treated	4.77816	NG	2	2017-03-18	2017-04-13
2	Spring	40705	18	16	Untreated	5.52216	NG	1	2017-03-24	2017-04-13
2	Spring	40923	19	16	Treated	5.21236	NG	1	2017-04-09	2017-04-13
2	Spring	40799	19	16	Untreated	4.26484	NG	2	2017-03-27	2017-04-13
2	Spring	40983	20	16	Treated	5.58069	NG	1	2017-04-07	2017-04-13
2	Spring	40978	20	16	Untreated	4.57055	NG	1	2017-04-07	2017-04-13
2	Spring	31444	21	16	Treated	3.55642	NG	1	2017-04-07	2017-04-14
2	Spring	29555	21	16	Untreated	5.54734	NG	4	2017-04-07	2017-04-14
2	Spring	33139	22	16	Treated	4.4997	NG	2	2017-04-06	2017-04-14
2	Spring	33100	22	16	Untreated	4.65129	NG	2	2017-04-06	2017-04-14
2	Spring	40968	23	16	Treated	3.55642	NG	1	2017-04-12	2017-04-16
2	Spring	40974	23	16	Untreated	4.43459	NG	1	2017-04-11	2017-04-16
2	Spring	40824	24	16	Treated	4.72592	NG	1	2017-04-11	2017-04-16
2	Spring	40889	24	16	Untreated	5.88308	NG	1	2017-04-10	2017-04-16
2	Spring	34376	25	16	Treated	6.42682	NG	2	2017-04-04	2017-04-16
2	Spring	32452	25	16	Untreated	5.34636	NG	3	2017-04-04	2017-04-16
2	Spring	36165	26	16	Treated	5.6583	NG	2	2017-04-13	2017-04-17
2	Spring	40908	26	16	Untreated	6.0287	NG	1	2017-04-13	2017-04-17
2	Spring	30994	27	16	Treated	4.2553	NG	3	2017-04-12	2017-04-17
2	Spring	40843	27	16	Untreated	3.71609	NG	1	2017-04-10	2017-04-17
2	Spring	40981	28	16	Treated	5.51999	NG	1	2017-04-12	2017-04-17
2	Spring	40821	28	16	Untreated	.	.	1	2017-04-01	2017-04-17
2	Spring	40734	29	16	Treated	4.40826	NG	1	2017-04-08	2017-04-18
2	Spring	38424	29	16	Untreated	4.7574	NG	1	2017-04-08	2017-04-18
2	Spring	29166	30	16	Treated	.	.	4	2017-04-14	2017-04-18
2	Spring	40631	30	16	Untreated	4.72917	NG	1	2017-04-10	2017-04-18
2	Spring	44088	31	16	Treated	3.20439	NG	2	2017-05-03	2017-05-07
2	Spring	32193	31	16	Untreated	2.90363	NG	3	2017-05-03	2017-05-07
3	Spring	15522	32	16	Treated	5.08603	4.83481	3	2017-04-01	2017-04-13
3	Spring	16463	32	16	Untreated	5.87236	NG	3	2017-04-10	2017-04-13
3	Spring	21250	33	16	Treated	4.99839	2.60314	1	2017-04-03	2017-04-13
3	Spring	21191	33	16	Untreated	5.36883	NG	1	2017-03-26	2017-04-13
3	Spring	21211	34	16	Treated	5.2227	4.69709	1	2017-04-02	2017-04-13
3	Spring	21041	34	16	Untreated	5.86689	NG	1	.	2017-04-13
3	Spring	16443	35	16	Treated	.	.	.	.	2017-04-13
3	Spring	18858	35	16	Untreated	5.34636	2.60314	2	2017-03-27	2017-04-13
3	Spring	21276	36	16	Treated	5.23777	4.90177	1	2017-04-06	2017-04-16
3	Spring	21004	36	16	Untreated	5.31032	NG	1	2017-03-26	2017-04-16
3	Spring	19111	37	16	Treated	6.26201	NG	.	.	2017-04-16
3	Spring	19003	37	16	Untreated	5.94699	NG	2	2017-03-19	2017-04-16
3	Spring	19827	38	16	Treated	5.59917	NG	1	2017-04-05	2017-04-16
3	Spring	19104	38	16	Untreated	4.63145	2.60314	2	2017-03-17	2017-04-16
3	Spring	19097	39	16	Treated	5.3124	NG	2	2017-04-14	2017-04-23
3	Spring	18999	39	16	Untreated	5.04683	NG	2	2017-04-01	2017-04-23
3	Spring	8487	40	16	Treated	4.40142	NG	.	.	2017-04-28
3	Spring	18595	40	16	Untreated	5.59736	NG	2	2017-04-19	2017-04-28
3	Spring	21188	41	16	Treated	4.55631	NG	1	2017-04-22	2017-04-28
3	Spring	20427	41	16	Untreated	4.72917	NG	1	2017-04-24	2017-04-28
3	Spring	17501	42	16	Treated	4.66277	4.43459	.	.	2017-05-01
3	Spring	18112	42	16	Untreated	5.40219	2.90363	2	2017-04-11	2017-05-01
3	Spring	20201	43	16	Treated	4.45333	NG	1	2017-04-24	2017-05-01
3	Spring	20322	43	16	Untreated	6.30776	NG	1	2017-03-27	2017-05-01
3	Spring	21196	44	16	Treated	6.19164	4.29228	1	2017-04-21	2017-05-01
3	Spring	21398	44	16	Untreated	5.69627	NG	1	2017-04-03	2017-05-01
3	Spring	20994	45	16	Treated	5.91539	5.59003	1	2017-04-27	2017-05-04
3	Spring	20326	45	16	Untreated	6.1623	NG	1	2017-03-29	2017-05-04
3	Spring	21035	46	16	Treated	4.4654	NG	1	2017-04-23	2017-05-04
3	Spring	21148	46	16	Untreated	5.24753	NG	1	2017-04-07	2017-05-04
1	Spring	9338	1	28	Treated	4.6191	NG	3	2017-04-07	2017-04-12
1	Spring	11209	1	28	Untreated	4.02965	NG	2	2017-04-07	2017-04-12
1	Spring	13028	2	28	Treated	4.78114	NG	1	2017-04-01	2017-04-12
1	Spring	12908	2	28	Untreated	4.83689	NG	1	2017-04-03	2017-04-12
1	Spring	12929	3	28	Treated	5.72514	NG	1	2017-04-02	2017-04-15
1	Spring	12984	3	28	Untreated	6.06385	2.60314	1	2017-04-08	2017-04-15
1	Spring	12108	4	28	Treated	5.50452	2.90363	1	2017-04-07	2017-04-15
1	Spring	12778	4	28	Untreated	5.08603	2.60314	1	2017-04-01	2017-04-15
1	Spring	13233	5	28	Treated	5.20444	NG	1	2017-04-13	2017-04-17
1	Spring	12975	5	28	Untreated	5.75696	NG	1	2017-04-14	2017-04-17
1	Spring	10405	6	28	Treated	5.70699	NG	3	2017-04-15	2017-04-20
1	Spring	10844	6	28	Untreated	5.27556	NG	2	2017-04-15	2017-04-20
1	Spring	10481	7	28	Treated	4.07922	NG	2	2017-04-28	2017-05-05
1	Spring	6166	7	28	Untreated	4.55146	NG	3	2017-04-26	2017-05-05
1	Spring	13108	8	28	Treated	5.59554	NG	1	2017-04-29	2017-05-06
1	Spring	13301	8	28	Untreated	4.62652	NG	2	2017-05-02	2017-05-06
1	Spring	13286	9	28	Treated	5.77545	3.30125	1	2017-04-29	2017-05-06
1	Spring	12946	9	28	Untreated	4.63549	NG	1	2017-04-25	2017-05-06
1	Spring	11374	10	28	Treated	5.76399	NG	2	2017-04-30	2017-05-06
1	Spring	10813	10	28	Untreated	5.56532	NG	2	2017-04-24	2017-05-06
1	Spring	13026	11	28	Treated	5.63226	3.30125	1	2017-04-29	2017-05-08
1	Spring	13289	11	28	Untreated	6.32576	4.20415	1	2017-04-30	2017-05-08
1	Spring	13302	12	28	Treated	6.42427	3.38039	1	2017-05-04	2017-05-09
1	Spring	13137	12	28	Untreated	5.57307	4.51056	1	2017-05-05	2017-05-09
1	Spring	13332	13	28	Treated	6.15524	3.44731	1	2017-05-09	2017-05-13
1	Spring	13069	13	28	Untreated	6.40866	3.50529	1	2017-05-09	2017-05-13
1	Spring	12917	14	28	Treated	5.77995	NG	1	2017-05-02	2017-05-13
1	Spring	12954	14	28	Untreated	5.91539	2.60314	1	2017-05-09	2017-05-13
1	Spring	13217	15	28	Treated	4.03346	NG	1	2017-05-09	2017-05-13
1	Spring	13095	15	28	Untreated	4.41499	NG	1	2017-05-02	2017-05-13
2	Spring	36031	16	28	Treated	3.71609	NG	2	2017-04-07	2017-04-12
2	Spring	40165	16	28	Untreated	2.60314	NG	1	2017-04-06	2017-04-12
2	Spring	40812	17	28	Treated	3.30125	NG	1	2017-04-09	2017-04-12
2	Spring	40905	17	28	Untreated	2.90363	NG	1	2017-04-08	2017-04-12
2	Spring	40735	18	28	Treated	3.96383	NG	2	2017-03-18	2017-04-13
2	Spring	40705	18	28	Untreated	4.59771	NG	1	2017-03-24	2017-04-13
2	Spring	40923	19	28	Treated	3.38039	NG	1	2017-04-09	2017-04-13
2	Spring	40799	19	28	Untreated	2.60314	NG	2	2017-03-27	2017-04-13
2	Spring	40983	20	28	Treated	4.71934	4.43459	1	2017-04-07	2017-04-13
2	Spring	40978	20	28	Untreated	4.04926	NG	1	2017-04-07	2017-04-13
2	Spring	31444	21	28	Treated	4.0645	NG	1	2017-04-07	2017-04-14
2	Spring	29555	21	28	Untreated	5.00375	NG	4	2017-04-07	2017-04-14
2	Spring	33139	22	28	Treated	3.50529	NG	2	2017-04-06	2017-04-14
2	Spring	33100	22	28	Untreated	4.13357	NG	2	2017-04-06	2017-04-14
2	Spring	40968	23	28	Treated	4.13357	NG	1	2017-04-12	2017-04-16
2	Spring	40974	23	28	Untreated	4.52638	NG	1	2017-04-11	2017-04-16
2	Spring	40824	24	28	Treated	5.10753	NG	1	2017-04-11	2017-04-16
2	Spring	40889	24	28	Untreated	5.13791	NG	1	2017-04-10	2017-04-16
2	Spring	34376	25	28	Treated	5.04683	NG	2	2017-04-04	2017-04-16
2	Spring	32452	25	28	Untreated	.	.	3	2017-04-04	2017-04-16
2	Spring	36165	26	28	Treated	4.28332	NG	2	2017-04-13	2017-04-17
2	Spring	40908	26	28	Untreated	.	.	1	2017-04-13	2017-04-17
2	Spring	30994	27	28	Treated	4.4654	NG	3	2017-04-12	2017-04-17
2	Spring	40843	27	28	Untreated	4.80619	NG	1	2017-04-10	2017-04-17
2	Spring	40981	28	28	Treated	4.8376	NG	1	2017-04-12	2017-04-17
2	Spring	40821	28	28	Untreated	4.44717	NG	1	2017-04-01	2017-04-17
2	Spring	40734	29	28	Treated	5.0634	NG	1	2017-04-08	2017-04-18
2	Spring	38424	29	28	Untreated	4.63549	NG	1	2017-04-08	2017-04-18
2	Spring	29166	30	28	Treated	.	.	4	2017-04-14	2017-04-18
2	Spring	40631	30	28	Untreated	4.33447	NG	1	2017-04-10	2017-04-18
2	Spring	44088	31	28	Treated	.	.	2	2017-05-03	2017-05-07
2	Spring	32193	31	28	Untreated	.	.	3	2017-05-03	2017-05-07
3	Spring	15522	32	28	Treated	4.88987	NG	3	2017-04-01	2017-04-13
3	Spring	16463	32	28	Untreated	3.44731	NG	3	2017-04-10	2017-04-13
3	Spring	21250	33	28	Treated	5.99457	4.14452	1	2017-04-03	2017-04-13
3	Spring	21191	33	28	Untreated	4.55146	NG	1	2017-03-26	2017-04-13
3	Spring	21211	34	28	Treated	4.6395	NG	1	2017-04-02	2017-04-13
3	Spring	21041	34	28	Untreated	6.50345	NG	1	.	2017-04-13
3	Spring	16443	35	28	Treated	.	.	.	.	2017-04-13
3	Spring	18858	35	28	Untreated	6.38555	2.60314	2	2017-03-27	2017-04-13
3	Spring	21276	36	28	Treated	5.462	2.60314	1	2017-04-06	2017-04-16
3	Spring	21004	36	28	Untreated	5.09042	NG	1	2017-03-26	2017-04-16
3	Spring	19111	37	28	Treated	6.62277	NG	.	.	2017-04-16
3	Spring	19003	37	28	Untreated	6.32092	NG	2	2017-03-19	2017-04-16
3	Spring	19827	38	28	Treated	5.46938	NG	1	2017-04-05	2017-04-16
3	Spring	19104	38	28	Untreated	5.54734	NG	2	2017-03-17	2017-04-16
3	Spring	19097	39	28	Treated	5.28672	NG	2	2017-04-14	2017-04-23
3	Spring	18999	39	28	Untreated	4.21487	NG	2	2017-04-01	2017-04-23
3	Spring	8487	40	28	Treated	4.57979	2.60314	.	.	2017-04-28
3	Spring	18595	40	28	Untreated	4.09346	NG	2	2017-04-19	2017-04-28
3	Spring	21188	41	28	Treated	5.31654	NG	1	2017-04-22	2017-04-28
3	Spring	20427	41	28	Untreated	5.66301	NG	1	2017-04-24	2017-04-28
3	Spring	17501	42	28	Treated	5.20444	3.07954	.	.	2017-05-01
3	Spring	18112	42	28	Untreated	4.67026	NG	2	2017-04-11	2017-05-01
3	Spring	20201	43	28	Treated	4.59771	NG	1	2017-04-24	2017-05-01
3	Spring	20322	43	28	Untreated	5.58258	2.60314	1	2017-03-27	2017-05-01
3	Spring	21196	44	28	Treated	4.5933	3.74827	1	2017-04-21	2017-05-01
3	Spring	21398	44	28	Untreated	5.89182	NG	1	2017-04-03	2017-05-01
3	Spring	20994	45	28	Treated	5.10543	NG	1	2017-04-27	2017-05-04
3	Spring	20326	45	28	Untreated	5.25707	4.69197	1	2017-03-29	2017-05-04
3	Spring	21035	46	28	Treated	6.35966	NG	1	2017-04-23	2017-05-04
3	Spring	21148	46	28	Untreated	5.91375	NG	1	2017-04-07	2017-05-04
1	Spring	9338	1	56	Treated	5.52432	3.23946	3	2017-04-07	2017-04-12
1	Spring	11209	1	56	Untreated	4.68125	NG	2	2017-04-07	2017-04-12
1	Spring	13028	2	56	Treated	5.84045	3.38039	1	2017-04-01	2017-04-12
1	Spring	12908	2	56	Untreated	5.367	3.07954	1	2017-04-03	2017-04-12
1	Spring	12929	3	56	Treated	5.97359	NG	1	2017-04-02	2017-04-15
1	Spring	12984	3	56	Untreated	5.65987	NG	1	2017-04-08	2017-04-15
1	Spring	12108	4	56	Treated	5.69897	2.60314	1	2017-04-07	2017-04-15
1	Spring	12778	4	56	Untreated	4.48857	NG	1	2017-04-01	2017-04-15
1	Spring	13233	5	56	Treated	.	.	1	2017-04-13	2017-04-17
1	Spring	12975	5	56	Untreated	5.79317	NG	1	2017-04-14	2017-04-17
1	Spring	10405	6	56	Treated	6.4113	NG	3	2017-04-15	2017-04-20
1	Spring	10844	6	56	Untreated	4.18187	2.60314	2	2017-04-15	2017-04-20
1	Spring	10481	7	56	Treated	4.27418	NG	2	2017-04-28	2017-05-05
1	Spring	6166	7	56	Untreated	4.86214	NG	3	2017-04-26	2017-05-05
1	Spring	13108	8	56	Treated	5.59003	NG	1	2017-04-29	2017-05-06
1	Spring	13301	8	56	Untreated	5.37247	NG	2	2017-05-02	2017-05-06
1	Spring	13286	9	56	Treated	5.8306	3.33956	1	2017-04-29	2017-05-06
1	Spring	12946	9	56	Untreated	6.6146	3.07954	1	2017-04-25	2017-05-06
1	Spring	11374	10	56	Treated	.	.	2	2017-04-30	2017-05-06
1	Spring	10813	10	56	Untreated	5.02456	NG	2	2017-04-24	2017-05-06
1	Spring	13026	11	56	Treated	6.48608	NG	1	2017-04-29	2017-05-08
1	Spring	13289	11	56	Untreated	5.94699	2.60314	1	2017-04-30	2017-05-08
1	Spring	13302	12	56	Treated	5.10332	NG	1	2017-05-04	2017-05-09
1	Spring	13137	12	56	Untreated	5.13002	NG	1	2017-05-05	2017-05-09
1	Spring	13332	13	56	Treated	6.00135	NG	1	2017-05-09	2017-05-13
1	Spring	13069	13	56	Untreated	5.89869	2.90363	1	2017-05-09	2017-05-13
1	Spring	12917	14	56	Treated	5.94546	2.90363	1	2017-05-02	2017-05-13
1	Spring	12954	14	56	Untreated	5.22821	NG	1	2017-05-09	2017-05-13
1	Spring	13217	15	56	Treated	5.68879	NG	1	2017-05-09	2017-05-13
1	Spring	13095	15	56	Untreated	4.15839	NG	1	2017-05-02	2017-05-13
2	Spring	36031	16	56	Treated	5.03211	NG	2	2017-04-07	2017-04-12
2	Spring	40165	16	56	Untreated	.	.	1	2017-04-06	2017-04-12
2	Spring	40812	17	56	Treated	4.75436	NG	1	2017-04-09	2017-04-12
2	Spring	40905	17	56	Untreated	4.63145	NG	1	2017-04-08	2017-04-12
2	Spring	40735	18	56	Treated	4.83506	NG	2	2017-03-18	2017-04-13
2	Spring	40705	18	56	Untreated	5.27101	NG	1	2017-03-24	2017-04-13
2	Spring	40923	19	56	Treated	4.23555	NG	1	2017-04-09	2017-04-13
2	Spring	40799	19	56	Untreated	5.2303	NG	2	2017-03-27	2017-04-13
2	Spring	40983	20	56	Treated	5.5514	NG	1	2017-04-07	2017-04-13
2	Spring	40978	20	56	Untreated	4.58434	NG	1	2017-04-07	2017-04-13
2	Spring	31444	21	56	Treated	5.20486	NG	1	2017-04-07	2017-04-14
2	Spring	29555	21	56	Untreated	5.49081	NG	4	2017-04-07	2017-04-14
2	Spring	33139	22	56	Treated	6.44179	NG	2	2017-04-06	2017-04-14
2	Spring	33100	22	56	Untreated	4.5933	NG	2	2017-04-06	2017-04-14
2	Spring	40968	23	56	Treated	3.44731	NG	1	2017-04-12	2017-04-16
2	Spring	40974	23	56	Untreated	2.90363	NG	1	2017-04-11	2017-04-16
2	Spring	40824	24	56	Treated	5.29328	NG	1	2017-04-11	2017-04-16
2	Spring	40889	24	56	Untreated	5.98907	NG	1	2017-04-10	2017-04-16
2	Spring	34376	25	56	Treated	4.52635	NG	2	2017-04-04	2017-04-16
2	Spring	32452	25	56	Untreated	4.20415	NG	3	2017-04-04	2017-04-16
2	Spring	36165	26	56	Treated	5.05873	NG	2	2017-04-13	2017-04-17
2	Spring	40908	26	56	Untreated	4.72917	NG	1	2017-04-13	2017-04-17
2	Spring	30994	27	56	Treated	4.41499	NG	3	2017-04-12	2017-04-17
2	Spring	40843	27	56	Untreated	.	.	1	2017-04-10	2017-04-17
2	Spring	40981	28	56	Treated	6.25452	NG	1	2017-04-12	2017-04-17
2	Spring	40821	28	56	Untreated	3.88087	NG	1	2017-04-01	2017-04-17
2	Spring	40734	29	56	Treated	5.7663	NG	1	2017-04-08	2017-04-18
2	Spring	38424	29	56	Untreated	3.55642	NG	1	2017-04-08	2017-04-18
2	Spring	29166	30	56	Treated	.	.	4	2017-04-14	2017-04-18
2	Spring	40631	30	56	Untreated	4.15839	NG	1	2017-04-10	2017-04-18
2	Spring	44088	31	56	Treated	.	.	2	2017-05-03	2017-05-07
2	Spring	32193	31	56	Untreated	.	.	3	2017-05-03	2017-05-07
3	Spring	15522	32	56	Treated	6.35067	3.60217	3	2017-04-01	2017-04-13
3	Spring	16463	32	56	Untreated	5.47904	NG	3	2017-04-10	2017-04-13
3	Spring	21250	33	56	Treated	6.41524	NG	1	2017-04-03	2017-04-13
3	Spring	21191	33	56	Untreated	5.1825	NG	1	2017-03-26	2017-04-13
3	Spring	21211	34	56	Treated	4.69197	NG	1	2017-04-02	2017-04-13
3	Spring	21041	34	56	Untreated	5.89869	3.71609	1	.	2017-04-13
3	Spring	16443	35	56	Treated	.	.	.	.	2017-04-13
3	Spring	18858	35	56	Untreated	5.64221	3.77822	2	2017-03-27	2017-04-13
3	Spring	21276	36	56	Treated	6.20242	NG	1	2017-04-06	2017-04-16
3	Spring	21004	36	56	Untreated	6.00536	NG	1	2017-03-26	2017-04-16
3	Spring	19111	37	56	Treated	5.98069	NG	.	.	2017-04-16
3	Spring	19003	37	56	Untreated	6.28196	NG	2	2017-03-19	2017-04-16
3	Spring	19827	38	56	Treated	5.63727	NG	1	2017-04-05	2017-04-16
3	Spring	19104	38	56	Untreated	5.87054	2.60314	2	2017-03-17	2017-04-16
3	Spring	19097	39	56	Treated	5.75696	NG	2	2017-04-14	2017-04-23
3	Spring	18999	39	56	Untreated	4.71601	NG	2	2017-04-01	2017-04-23
3	Spring	8487	40	56	Treated	5.80601	5.49772	.	.	2017-04-28
3	Spring	18595	40	56	Untreated	5.22293	NG	2	2017-04-19	2017-04-28
3	Spring	21188	41	56	Treated	5.16078	2.60314	1	2017-04-22	2017-04-28
3	Spring	20427	41	56	Untreated	4.78391	NG	1	2017-04-24	2017-04-28
3	Spring	17501	42	56	Treated	5.81643	4.70587	.	.	2017-05-01
3	Spring	18112	42	56	Untreated	6.32736	NG	2	2017-04-11	2017-05-01
3	Spring	20201	43	56	Treated	5.9932	NG	1	2017-04-24	2017-05-01
3	Spring	20322	43	56	Untreated	5.96049	NG	1	2017-03-27	2017-05-01
3	Spring	21196	44	56	Treated	4.84758	2.60314	1	2017-04-21	2017-05-01
3	Spring	21398	44	56	Untreated	5.8266	2.60314	1	2017-04-03	2017-05-01
3	Spring	20994	45	56	Treated	5.86689	3.44731	1	2017-04-27	2017-05-04
3	Spring	20326	45	56	Untreated	6.35817	2.90363	1	2017-03-29	2017-05-04
3	Spring	21035	46	56	Treated	5.20974	NG	1	2017-04-23	2017-05-04
3	Spring	21148	46	56	Untreated	6.34611	3.30125	1	2017-04-07	2017-05-04
1	Fall	10277	47	0	Treated	4.48857	NG	3	2017-10-06	2017-10-17
1	Fall	54	47	0	Untreated	5.73518	NG	6	2017-10-06	2017-10-17
1	Fall	3846	48	0	Treated	.	.	4	2017-10-10	2017-10-17
1	Fall	10313	48	0	Untreated	.	.	3	2017-10-11	2017-10-17
1	Fall	6098	49	0	Treated	4.54655	NG	4	2017-10-22	2017-10-27
1	Fall	6772	49	0	Untreated	5.81848	NG	3	2017-10-22	2017-10-27
1	Fall	12585	50	0	Treated	6.10763	NG	2	2017-10-26	2017-10-30
1	Fall	10132	50	0	Untreated	4.66277	NG	3	2017-10-25	2017-10-30
1	Fall	14134	51	0	Treated	4.66277	NG	1	2017-10-28	2017-11-03
1	Fall	13736	51	0	Untreated	3.50529	NG	1	2017-10-29	2017-11-03
1	Fall	14165	52	0	Treated	5.73766	2.90363	1	2017-11-02	2017-11-09
1	Fall	14000	52	0	Untreated	4.85975	NG	1	2017-11-02	2017-11-09
1	Fall	13959	53	0	Treated	4.61491	NG	1	2017-11-09	2017-11-14
1	Fall	12492	53	0	Untreated	4.37293	NG	2	2017-11-09	2017-11-14
1	Fall	13944	54	0	Treated	3.20439	NG	1	2017-11-07	2017-11-14
1	Fall	14127	54	0	Untreated	2.60314	NG	1	2017-11-08	2017-11-14
1	Fall	13590	55	0	Treated	NG	NG	1	2017-11-09	2017-11-17
1	Fall	13815	55	0	Untreated	5.88131	NG	1	2017-11-10	2017-11-17
1	Fall	14214	56	0	Treated	4.2553	NG	1	2017-11-11	2017-11-17
1	Fall	13948	56	0	Untreated	5.50452	NG	1	2017-11-11	2017-11-17
1	Fall	13596	57	0	Treated	5.35209	NG	1	2017-11-17	2017-11-23
1	Fall	13935	57	0	Untreated	3.07954	NG	1	2017-11-16	2017-11-23
1	Fall	13934	58	0	Treated	6.23323	NG	1	2017-11-17	2017-11-23
1	Fall	14263	58	0	Untreated	5.33861	NG	1	2017-11-17	2017-11-23
1	Fall	14161	59	0	Treated	4.42162	NG	1	2017-11-15	2017-11-24
1	Fall	14013	59	0	Untreated	4.60207	NG	1	2017-11-15	2017-11-24
1	Fall	12660	60	0	Treated	5.58445	NG	2	2017-11-19	2017-11-25
1	Fall	11840	60	0	Untreated	2.90363	NG	2	2017-11-19	2017-11-25
1	Fall	10368	61	0	Treated	4.44717	NG	3	2017-11-19	2017-11-25
1	Fall	12690	61	0	Untreated	3.44731	NG	2	2017-11-19	2017-11-25
1	Fall	11754	62	0	Treated	5.37065	NG	2	2017-11-19	2017-11-28
1	Fall	11089	62	0	Untreated	5.6099	NG	2	2017-11-19	2017-11-28
1	Fall	10604	63	0	Treated	6.02744	NG	3	2017-11-24	2017-11-29
1	Fall	6770	63	0	Untreated	5.37786	NG	3	2017-11-24	2017-11-29
1	Fall	14143	64	0	Treated	6.41393	4.63145	1	2017-11-22	2017-12-03
1	Fall	14197	64	0	Untreated	4.44717	NG	1	2017-11-25	2017-12-03
1	Fall	14782	65	0	Treated	5.11994	NG	1	2017-11-22	2017-12-03
1	Fall	14307	65	0	Untreated	5.47664	NG	1	2017-11-23	2017-12-03
1	Fall	3082	66	0	Treated	5.75222	NG	1	2017-11-29	2017-12-04
1	Fall	2654	66	0	Untreated	5.47182	NG	5	2017-11-30	2017-12-04
1	Fall	10815	67	0	Treated	4.03346	NG	3	2018-01-14	2018-01-18
1	Fall	12716	67	0	Untreated	3.64355	NG	2	2018-01-11	2018-01-18
1	Fall	10677	68	0	Treated	4.53657	NG	3	2018-01-13	2018-01-18
1	Fall	12458	68	0	Untreated	NG	NG	2	2018-01-14	2018-01-18
1	Fall	12147	69	0	Treated	5.00375	NG	2	2018-01-14	2018-01-18
1	Fall	9389	69	0	Untreated	2.60314	NG	3	2018-01-14	2018-01-18
1	Fall	14583	70	0	Treated	5.08382	NG	1	2018-01-11	2018-01-26
1	Fall	14688	70	0	Untreated	6.18059	NG	1	2018-01-17	2018-01-26
1	Fall	17686	71	0	Treated	4.7574	NG	4	2018-01-31	2018-02-06
1	Fall	10456	71	0	Untreated	4.24554	NG	3	2018-01-30	2018-02-06
1	Fall	8139	72	0	Treated	NG	NG	3	2018-02-11	2018-02-15
1	Fall	4345	72	0	Untreated	5.21236	NG	5	2018-02-11	2018-02-15
1	Fall	14716	73	0	Treated	4.22534	NG	1	2018-02-12	2018-02-17
1	Fall	14282	73	0	Untreated	4.32636	NG	1	2018-02-12	2018-02-17
2	Fall	43305	74	0	Treated	6.09962	NG	1	2017-09-09	2017-09-14
2	Fall	32010	74	0	Untreated	6.41262	NG	3	2017-09-11	2017-09-14
2	Fall	43359	75	0	Treated	6.1623	NG	1	2017-09-06	2017-09-14
2	Fall	41841	75	0	Untreated	6.35966	2.90363	1	2017-09-08	2017-09-14
2	Fall	43367	76	0	Treated	6.37423	NG	1	2017-09-08	2017-09-14
2	Fall	43028	76	0	Untreated	6.30609	NG	1	2017-09-09	2017-09-14
2	Fall	43451	77	0	Treated	6.37993	2.90363	1	2017-09-09	2017-09-14
2	Fall	43429	77	0	Untreated	5.90712	3.71609	1	2017-09-09	2017-09-14
2	Fall	26908	78	0	Treated	6.48497	NG	4	2017-09-12	2017-09-15
2	Fall	28765	78	0	Untreated	5.33468	2.60314	4	2017-09-12	2017-09-15
2	Fall	31714	79	0	Treated	6.35668	4.42162	3	2017-09-12	2017-09-15
2	Fall	30874	79	0	Untreated	6.42427	NG	4	2017-09-12	2017-09-15
2	Fall	37214	80	0	Treated	6.40734	NG	2	2017-09-09	2017-09-17
2	Fall	41490	80	0	Untreated	6.36114	NG	1	2017-09-12	2017-09-17
2	Fall	41918	81	0	Treated	6.49048	NG	1	2017-09-12	2017-09-17
2	Fall	43394	81	0	Untreated	5.56532	NG	1	2017-09-06	2017-09-17
2	Fall	37051	82	0	Treated	6.17835	NG	2	2017-09-14	2017-09-19
2	Fall	37713	82	0	Untreated	6.37851	NG	2	2017-09-15	2017-09-19
2	Fall	37890	83	0	Treated	5.49772	NG	2	2017-09-15	2017-09-19
2	Fall	41095	83	0	Untreated	6.40866	NG	1	2017-07-30	2017-09-19
2	Fall	43361	84	0	Treated	5.65671	2.90363	1	2017-09-12	2017-09-19
2	Fall	43246(1)	84	0	Untreated	5.86689	NG	1	2017-09-08	2017-09-19
2	Fall	43485	85	0	Treated	6.41524	3.77822	1	2017-09-14	2017-09-20
2	Fall	41843	85	0	Untreated	3.96383	NG	1	2017-09-16	2017-09-20
2	Fall	36248	86	0	Treated	4.69898	NG	2	2017-09-12	2017-09-21
2	Fall	33482	86	0	Untreated	6.30943	NG	3	2017-09-18	2017-09-21
2	Fall	41813	87	0	Treated	4.80072	NG	1	2017-09-17	2017-09-21
2	Fall	35559	87	0	Untreated	5.03708	NG	.	.	2017-09-21
2	Fall	43283	88	0	Treated	5.97359	NG	1	2017-09-18	2017-09-25
2	Fall	43246(2)	88	0	Untreated	3.64355	NG	1	2017-09-08	2017-09-25
2	Fall	37962	89	0	Treated	4.84011	NG	2	2017-09-23	2017-09-27
2	Fall	30763	89	0	Untreated	4.2553	NG	4	2017-09-22	2017-09-27
2	Fall	35558	90	0	Treated	5.33071	NG	.	.	2017-09-27
2	Fall	43449	90	0	Untreated	5.9219	NG	1	2017-09-21	2017-09-27
2	Fall	43322	91	0	Treated	2.90363	NG	1	2017-09-11	2017-09-29
2	Fall	41733	91	0	Untreated	6.4805	NG	1	2017-09-15	2017-09-29
2	Fall	40510	92	0	Treated	4.62738	NG	2	2017-11-14	2017-11-19
2	Fall	43835	92	0	Untreated	5.10332	NG	1	2017-11-06	2017-11-19
2	Fall	46730	93	0	Treated	4.64346	NG	1	2017-11-14	2017-11-19
2	Fall	44120	93	0	Untreated	4.69197	NG	1	2017-11-16	2017-11-19
2	Fall	44003	94	0	Treated	4.45941	NG	1	2017-11-15	2017-11-19
2	Fall	43986	94	0	Untreated	4.21487	NG	1	2017-11-13	2017-11-19
2	Fall	24231	95	0	Treated	6.1181	NG	6	2017-11-16	2017-11-20
2	Fall	29955	95	0	Untreated	5.27101	NG	4	2017-11-15	2017-11-20
2	Fall	43984	96	0	Treated	3.50529	NG	1	2017-11-13	2017-11-20
2	Fall	38404	96	0	Untreated	4.90092	NG	2	2017-11-13	2017-11-20
2	Fall	26145	97	0	Treated	5.28892	NG	5	2017-11-15	2017-11-20
2	Fall	37126	97	0	Untreated	2.90363	NG	2	2017-11-13	2017-11-20
2	Fall	37198	98	0	Treated	4.8921	NG	2	2017-11-14	2017-11-20
2	Fall	44017	98	0	Untreated	5.04198	NG	1	2017-11-12	2017-11-20
2	Fall	31145	99	0	Treated	6.03122	NG	4	2017-11-17	2017-11-20
2	Fall	30881	99	0	Untreated	5.25707	NG	4	2017-10-18	2017-11-20
3	Fall	19732	100	0	Treated	5.13201	NG	2	2017-09-13	2017-09-17
3	Fall	19822	100	0	Untreated	5.87236	NG	2	2017-08-24	2017-09-17
3	Fall	21860	101	0	Treated	5.27101	NG	1	.	2017-09-17
3	Fall	21576	101	0	Untreated	5.10753	NG	1	2017-09-04	2017-09-17
3	Fall	22072	102	0	Treated	4.42162	2.90363	1	2017-09-11	2017-09-17
3	Fall	21805	102	0	Untreated	3.38039	NG	1	2017-09-02	2017-09-17
3	Fall	21096	103	0	Treated	5.42579	2.60314	.	.	2017-09-17
3	Fall	21822	103	0	Untreated	4.76642	NG	1	2017-08-18	2017-09-17
3	Fall	21563	104	0	Treated	5.53072	NG	1	2017-08-31	2017-09-17
3	Fall	21164	104	0	Untreated	4.37293	NG	1	2017-08-18	2017-09-17
3	Fall	18488	105	0	Treated	5.95901	NG	2	2017-09-08	2017-09-18
3	Fall	21673	105	0	Untreated	4.68843	NG	1	2017-08-23	2017-09-18
3	Fall	21857	106	0	Treated	6.28018	NG	1	2017-09-04	2017-09-18
3	Fall	18071	106	0	Untreated	4.80072	4.66653	3	2017-08-19	2017-09-18
3	Fall	22043	107	0	Treated	5.93462	4.50516	1	2017-09-02	2017-09-18
3	Fall	21922	107	0	Untreated	5.56139	2.90363	1	2017-08-17	2017-09-18
3	Fall	20037	108	0	Treated	5.509	3.44731	2	2017-09-18	2017-09-25
3	Fall	22265	108	0	Untreated	5.45951	3.30125	1	2017-09-21	2017-09-25
3	Fall	21882	109	0	Treated	4.55146	NG	1	2017-09-20	2017-09-25
3	Fall	21833	109	0	Untreated	5.64057	2.60314	1	2017-09-01	2017-09-25
3	Fall	22256	110	0	Treated	5.99594	4.68125	1	2017-09-20	2017-09-25
3	Fall	845	110	0	Untreated	5.27781	4.07922	1	2017-09-14	2017-09-25
3	Fall	19590	111	0	Treated	6.30272	2.90363	2	2017-09-21	2017-09-25
3	Fall	19680	111	0	Untreated	4.76938	NG	2	2017-08-30	2017-09-25
3	Fall	19623	112	0	Treated	5.20177	3.38039	2	2017-09-19	2017-10-08
3	Fall	19664	112	0	Untreated	5.74256	5.11171	2	2017-09-24	2017-10-08
3	Fall	20401	113	0	Treated	5.10332	3.55642	2	2017-10-01	2017-10-08
3	Fall	19774	113	0	Untreated	5.74742	3.07954	2	2017-09-19	2017-10-08
3	Fall	22557	114	0	Treated	6.3415	2.90363	1	2017-09-14	2017-10-08
3	Fall	22202	114	0	Untreated	5.78218	NG	1	2017-09-12	2017-10-08
3	Fall	22367	115	0	Treated	5.745	NG	1	2017-11-15	2017-11-23
3	Fall	21855	115	0	Untreated	6.48497	3.20439	1	2017-11-03	2017-11-23
3	Fall	22604	116	0	Treated	5.70699	3.30125	1	2017-11-10	2017-11-23
3	Fall	22136	116	0	Untreated	4.19315	NG	1	2017-11-05	2017-11-23
3	Fall	22431	117	0	Treated	3.80625	3.20439	1	2017-11-13	2017-11-23
3	Fall	22119	117	0	Untreated	4.34244	NG	1	2017-11-08	2017-11-23
3	Fall	18815	118	0	Treated	3.38039	NG	2	2017-11-13	2017-11-26
3	Fall	19712	118	0	Untreated	5.09476	NG	1	2017-10-28	2017-11-26
3	Fall	21990	119	0	Treated	5.22525	NG	1	2017-11-13	2017-11-26
3	Fall	22560	119	0	Untreated	6.19814	NG	1	2017-11-05	2017-11-26
3	Fall	21856	120	0	Treated	4.41499	NG	1	2017-11-11	2017-11-26
3	Fall	21642	120	0	Untreated	4.51056	NG	1	2017-11-15	2017-11-26
3	Fall	22028	121	0	Treated	5.04683	NG	1	2017-11-12	2017-11-26
3	Fall	22384	121	0	Untreated	6.31275	NG	1	2017-11-17	2017-11-26
3	Fall	20208	122	0	Treated	5.7975	2.60314	2	2017-11-17	2017-11-26
3	Fall	22568	122	0	Untreated	6.42935	NG	1	2017-11-09	2017-11-26
3	Fall	21804	123	0	Treated	5.88834	NG	1	2017-11-27	2017-12-03
3	Fall	21918	123	0	Untreated	4.33447	NG	1	2017-11-26	2017-12-03
3	Fall	22558	124	0	Treated	5.94699	NG	1	2017-11-29	2017-12-03
3	Fall	22504	124	0	Untreated	4.34244	NG	1	2017-11-13	2017-12-03
1	Fall	10277	47	6	Treated	NG	NG	3	2017-10-06	2017-10-17
1	Fall	54	47	6	Untreated	5.40555	2.60314	6	2017-10-06	2017-10-17
1	Fall	3846	48	6	Treated	NG	NG	4	2017-10-10	2017-10-17
1	Fall	10313	48	6	Untreated	5.44427	2.60314	3	2017-10-11	2017-10-17
1	Fall	6098	49	6	Treated	NG	NG	4	2017-10-22	2017-10-27
1	Fall	6772	49	6	Untreated	5.00108	NG	3	2017-10-22	2017-10-27
1	Fall	12585	50	6	Treated	NG	NG	2	2017-10-26	2017-10-30
1	Fall	10132	50	6	Untreated	2.60314	NG	3	2017-10-25	2017-10-30
1	Fall	14134	51	6	Treated	3.60217	NG	1	2017-10-28	2017-11-03
1	Fall	13736	51	6	Untreated	5.69897	NG	1	2017-10-29	2017-11-03
1	Fall	14165	52	6	Treated	3.50529	2.60314	1	2017-11-02	2017-11-09
1	Fall	14000	52	6	Untreated	4.60207	NG	1	2017-11-02	2017-11-09
1	Fall	13959	53	6	Treated	NG	NG	1	2017-11-09	2017-11-14
1	Fall	12492	53	6	Untreated	4.40142	NG	2	2017-11-09	2017-11-14
1	Fall	13944	54	6	Treated	NG	NG	1	2017-11-07	2017-11-14
1	Fall	14127	54	6	Untreated	4.2553	NG	1	2017-11-08	2017-11-14
1	Fall	13590	55	6	Treated	3.07954	2.90363	1	2017-11-09	2017-11-17
1	Fall	13815	55	6	Untreated	4.63145	NG	1	2017-11-10	2017-11-17
1	Fall	14214	56	6	Treated	NG	NG	1	2017-11-11	2017-11-17
1	Fall	13948	56	6	Untreated	3.88087	NG	1	2017-11-11	2017-11-17
1	Fall	13596	57	6	Treated	NG	NG	1	2017-11-17	2017-11-23
1	Fall	13935	57	6	Untreated	3.83257	NG	1	2017-11-16	2017-11-23
1	Fall	13934	58	6	Treated	NG	NG	1	2017-11-17	2017-11-23
1	Fall	14263	58	6	Untreated	6.38833	NG	1	2017-11-17	2017-11-23
1	Fall	14161	59	6	Treated	4.13357	4.10724	1	2017-11-15	2017-11-24
1	Fall	14013	59	6	Untreated	5.49081	NG	1	2017-11-15	2017-11-24
1	Fall	12660	60	6	Treated	NG	NG	2	2017-11-19	2017-11-25
1	Fall	11840	60	6	Untreated	3.98232	NG	2	2017-11-19	2017-11-25
1	Fall	10368	61	6	Treated	NG	NG	3	2017-11-19	2017-11-25
1	Fall	12690	61	6	Untreated	3.88087	NG	2	2017-11-19	2017-11-25
1	Fall	11754	62	6	Treated	NG	NG	2	2017-11-19	2017-11-28
1	Fall	11089	62	6	Untreated	5.90038	3.20439	2	2017-11-19	2017-11-28
1	Fall	10604	63	6	Treated	3.38039	NG	3	2017-11-24	2017-11-29
1	Fall	6770	63	6	Untreated	4.56586	NG	3	2017-11-24	2017-11-29
1	Fall	14143	64	6	Treated	4.87853	4.85492	1	2017-11-22	2017-12-03
1	Fall	14197	64	6	Untreated	3.30125	NG	1	2017-11-25	2017-12-03
1	Fall	14782	65	6	Treated	3.07954	NG	1	2017-11-22	2017-12-03
1	Fall	14307	65	6	Untreated	3.64355	NG	1	2017-11-23	2017-12-03
1	Fall	3082	66	6	Treated	6.23521	5.56139	1	2017-11-29	2017-12-04
1	Fall	2654	66	6	Untreated	4.73561	NG	5	2017-11-30	2017-12-04
1	Fall	10815	67	6	Treated	NG	NG	3	2018-01-14	2018-01-18
1	Fall	12716	67	6	Untreated	4.39447	NG	2	2018-01-11	2018-01-18
1	Fall	10677	68	6	Treated	NG	NG	3	2018-01-13	2018-01-18
1	Fall	12458	68	6	Untreated	3.50529	NG	2	2018-01-14	2018-01-18
1	Fall	12147	69	6	Treated	NG	NG	2	2018-01-14	2018-01-18
1	Fall	9389	69	6	Untreated	5.97787	NG	3	2018-01-14	2018-01-18
1	Fall	14583	70	6	Treated	NG	NG	1	2018-01-11	2018-01-26
1	Fall	14688	70	6	Untreated	6.34611	NG	1	2018-01-17	2018-01-26
1	Fall	17686	71	6	Treated	NG	NG	4	2018-01-31	2018-02-06
1	Fall	10456	71	6	Untreated	NG	NG	3	2018-01-30	2018-02-06
1	Fall	8139	72	6	Treated	4.04926	NG	3	2018-02-11	2018-02-15
1	Fall	4345	72	6	Untreated	5.80601	NG	5	2018-02-11	2018-02-15
1	Fall	14716	73	6	Treated	3.96383	NG	1	2018-02-12	2018-02-17
1	Fall	14282	73	6	Untreated	2.60314	NG	1	2018-02-12	2018-02-17
2	Fall	43305	74	6	Treated	5.84433	5.69026	1	2017-09-09	2017-09-14
2	Fall	32010	74	6	Untreated	4.09346	NG	3	2017-09-11	2017-09-14
2	Fall	43359	75	6	Treated	3.44731	3.07954	1	2017-09-06	2017-09-14
2	Fall	41841	75	6	Untreated	3.92433	NG	1	2017-09-08	2017-09-14
2	Fall	43367	76	6	Treated	5.72514	NG	1	2017-09-08	2017-09-14
2	Fall	43028	76	6	Untreated	4.70928	NG	1	2017-09-09	2017-09-14
2	Fall	43451	77	6	Treated	6.41524	NG	1	2017-09-09	2017-09-14
2	Fall	43429	77	6	Untreated	4.79519	2.60314	1	2017-09-09	2017-09-14
2	Fall	26908	78	6	Treated	5.86872	5.75222	4	2017-09-12	2017-09-15
2	Fall	28765	78	6	Untreated	.	.	4	2017-09-12	2017-09-15
2	Fall	31714	79	6	Treated	.	.	3	2017-09-12	2017-09-15
2	Fall	30874	79	6	Untreated	6.38275	NG	4	2017-09-12	2017-09-15
2	Fall	37214	80	6	Treated	5.08382	NG	2	2017-09-09	2017-09-17
2	Fall	41490	80	6	Untreated	.	.	1	2017-09-12	2017-09-17
2	Fall	41918	81	6	Treated	4.36551	NG	1	2017-09-12	2017-09-17
2	Fall	43394	81	6	Untreated	4.68843	NG	1	2017-09-06	2017-09-17
2	Fall	37051	82	6	Treated	NG	NG	2	2017-09-14	2017-09-19
2	Fall	37713	82	6	Untreated	4.87622	NG	2	2017-09-15	2017-09-19
2	Fall	37890	83	6	Treated	4.47714	NG	2	2017-09-15	2017-09-19
2	Fall	41095	83	6	Untreated	3.60217	NG	1	2017-07-30	2017-09-19
2	Fall	43361	84	6	Treated	NG	NG	1	2017-09-12	2017-09-19
2	Fall	43246(1)	84	6	Untreated	5.00641	NG	1	2017-09-08	2017-09-19
2	Fall	43485	85	6	Treated	4.70587	NG	1	2017-09-14	2017-09-20
2	Fall	41843	85	6	Untreated	4.01708	NG	1	2017-09-16	2017-09-20
2	Fall	36248	86	6	Treated	4.44093	NG	2	2017-09-12	2017-09-21
2	Fall	33482	86	6	Untreated	4.19315	NG	3	2017-09-18	2017-09-21
2	Fall	41813	87	6	Treated	5.28006	NG	1	2017-09-17	2017-09-21
2	Fall	35559	87	6	Untreated	6.20666	NG	.	.	2017-09-21
2	Fall	43283	88	6	Treated	5.89527	3.44731	1	2017-09-18	2017-09-25
2	Fall	43246(2)	88	6	Untreated	3.55642	NG	1	2017-09-08	2017-09-25
2	Fall	37962	89	6	Treated	NG	2.60314	2	2017-09-23	2017-09-27
2	Fall	30763	89	6	Untreated	4.01708	NG	4	2017-09-22	2017-09-27
2	Fall	35558	90	6	Treated	4.45333	NG	.	.	2017-09-27
2	Fall	43449	90	6	Untreated	3.71609	NG	1	2017-09-21	2017-09-27
2	Fall	43322	91	6	Treated	5.70699	NG	1	2017-09-11	2017-09-29
2	Fall	41733	91	6	Untreated	5.20444	NG	1	2017-09-15	2017-09-29
2	Fall	40510	92	6	Treated	NG	NG	2	2017-11-14	2017-11-19
2	Fall	43835	92	6	Untreated	.	.	1	2017-11-06	2017-11-19
2	Fall	46730	93	6	Treated	.	.	1	2017-11-14	2017-11-19
2	Fall	44120	93	6	Untreated	5.06107	NG	1	2017-11-16	2017-11-19
2	Fall	44003	94	6	Treated	NG	NG	1	2017-11-15	2017-11-19
2	Fall	43986	94	6	Untreated	4.29228	NG	1	2017-11-13	2017-11-19
2	Fall	24231	95	6	Treated	4.48857	4.53657	6	2017-11-16	2017-11-20
2	Fall	29955	95	6	Untreated	5.43381	NG	4	2017-11-15	2017-11-20
2	Fall	43984	96	6	Treated	NG	NG	1	2017-11-13	2017-11-20
2	Fall	38404	96	6	Untreated	5.04198	NG	2	2017-11-13	2017-11-20
2	Fall	26145	97	6	Treated	NG	NG	5	2017-11-15	2017-11-20
2	Fall	37126	97	6	Untreated	NG	NG	2	2017-11-13	2017-11-20
2	Fall	37198	98	6	Treated	NG	NG	2	2017-11-14	2017-11-20
2	Fall	44017	98	6	Untreated	5.67986	NG	1	2017-11-12	2017-11-20
2	Fall	31145	99	6	Treated	2.90363	NG	4	2017-11-17	2017-11-20
2	Fall	30881	99	6	Untreated	4.77233	NG	4	2017-10-18	2017-11-20
3	Fall	19732	100	6	Treated	4.2553	NG	2	2017-09-13	2017-09-17
3	Fall	19822	100	6	Untreated	5.61166	NG	2	2017-08-24	2017-09-17
3	Fall	21860	101	6	Treated	NG	2.60314	1	.	2017-09-17
3	Fall	21576	101	6	Untreated	5.97071	2.90363	1	2017-09-04	2017-09-17
3	Fall	22072	102	6	Treated	2.60314	NG	1	2017-09-11	2017-09-17
3	Fall	21805	102	6	Untreated	6.48608	NG	1	2017-09-02	2017-09-17
3	Fall	21096	103	6	Treated	5.79964	5.82052	.	.	2017-09-17
3	Fall	21822	103	6	Untreated	5.95454	3.44731	1	2017-08-18	2017-09-17
3	Fall	21563	104	6	Treated	3.71609	3.60217	1	2017-08-31	2017-09-17
3	Fall	21164	104	6	Untreated	5.5	3.07954	1	2017-08-18	2017-09-17
3	Fall	18488	105	6	Treated	4.81158	4.63549	2	2017-09-08	2017-09-18
3	Fall	21673	105	6	Untreated	4.30965	3.60217	1	2017-08-23	2017-09-18
3	Fall	21857	106	6	Treated	.	.	1	2017-09-04	2017-09-18
3	Fall	18071	106	6	Untreated	5.8385	2.90363	3	2017-08-19	2017-09-18
3	Fall	22043	107	6	Treated	2.60314	2.60314	1	2017-09-02	2017-09-18
3	Fall	21922	107	6	Untreated	5.30189	3.55642	1	2017-08-17	2017-09-18
3	Fall	20037	108	6	Treated	5.85198	5.51122	2	2017-09-18	2017-09-25
3	Fall	22265	108	6	Untreated	5.70963	4.09346	1	2017-09-21	2017-09-25
3	Fall	21882	109	6	Treated	3.90314	3.55642	1	2017-09-20	2017-09-25
3	Fall	21833	109	6	Untreated	6.24109	3.77822	1	2017-09-01	2017-09-25
3	Fall	22256	110	6	Treated	3.74827	3.71609	1	2017-09-20	2017-09-25
3	Fall	845	110	6	Untreated	5.29111	NG	1	2017-09-14	2017-09-25
3	Fall	19590	111	6	Treated	5.04198	5.01167	2	2017-09-21	2017-09-25
3	Fall	19680	111	6	Untreated	5.50227	2.90363	2	2017-08-30	2017-09-25
3	Fall	19623	112	6	Treated	4.15839	4.13357	2	2017-09-19	2017-10-08
3	Fall	19664	112	6	Untreated	5.59554	2.60314	2	2017-09-24	2017-10-08
3	Fall	20401	113	6	Treated	4.64739	4.64739	2	2017-10-01	2017-10-08
3	Fall	19774	113	6	Untreated	6.2232	4.26484	2	2017-09-19	2017-10-08
3	Fall	22557	114	6	Treated	2.60314	NG	1	2017-09-14	2017-10-08
3	Fall	22202	114	6	Untreated	5.87236	NG	1	2017-09-12	2017-10-08
3	Fall	22367	115	6	Treated	NG	NG	1	2017-11-15	2017-11-23
3	Fall	21855	115	6	Untreated	.	.	1	2017-11-03	2017-11-23
3	Fall	22604	116	6	Treated	4.45941	4.51589	1	2017-11-10	2017-11-23
3	Fall	22136	116	6	Untreated	4.38741	NG	1	2017-11-05	2017-11-23
3	Fall	22431	117	6	Treated	3.92433	3.55642	1	2017-11-13	2017-11-23
3	Fall	22119	117	6	Untreated	5.2071	NG	1	2017-11-08	2017-11-23
3	Fall	18815	118	6	Treated	3.55642	3.38039	2	2017-11-13	2017-11-26
3	Fall	19712	118	6	Untreated	6.273	NG	1	2017-10-28	2017-11-26
3	Fall	21990	119	6	Treated	2.90363	2.60314	1	2017-11-13	2017-11-26
3	Fall	22560	119	6	Untreated	5.50452	NG	1	2017-11-05	2017-11-26
3	Fall	21856	120	6	Treated	NG	NG	1	2017-11-11	2017-11-26
3	Fall	21642	120	6	Untreated	6.13084	NG	1	2017-11-15	2017-11-26
3	Fall	22028	121	6	Treated	3.85739	3.80625	1	2017-11-12	2017-11-26
3	Fall	22384	121	6	Untreated	6.30441	6.31767	1	2017-11-17	2017-11-26
3	Fall	20208	122	6	Treated	3.30125	NG	2	2017-11-17	2017-11-26
3	Fall	22568	122	6	Untreated	6.30441	NG	1	2017-11-09	2017-11-26
3	Fall	21804	123	6	Treated	NG	NG	1	2017-11-27	2017-12-03
3	Fall	21918	123	6	Untreated	4.51056	NG	1	2017-11-26	2017-12-03
3	Fall	22558	124	6	Treated	4.03346	3.92433	1	2017-11-29	2017-12-03
3	Fall	22504	124	6	Untreated	4.7482	NG	1	2017-11-13	2017-12-03
1	Fall	10277	47	16	Treated	NG	NG	3	2017-10-06	2017-10-17
1	Fall	54	47	16	Untreated	3.74827	3.20439	6	2017-10-06	2017-10-17
1	Fall	3846	48	16	Treated	2.90363	NG	4	2017-10-10	2017-10-17
1	Fall	10313	48	16	Untreated	4.15839	NG	3	2017-10-11	2017-10-17
1	Fall	6098	49	16	Treated	3.68133	NG	4	2017-10-22	2017-10-27
1	Fall	6772	49	16	Untreated	4.24554	NG	3	2017-10-22	2017-10-27
1	Fall	12585	50	16	Treated	3.90314	NG	2	2017-10-26	2017-10-30
1	Fall	10132	50	16	Untreated	2.60314	NG	3	2017-10-25	2017-10-30
1	Fall	14134	51	16	Treated	4.48289	2.60314	1	2017-10-28	2017-11-03
1	Fall	13736	51	16	Untreated	NG	NG	1	2017-10-29	2017-11-03
1	Fall	14165	52	16	Treated	6.43312	NG	1	2017-11-02	2017-11-09
1	Fall	14000	52	16	Untreated	5.28006	NG	1	2017-11-02	2017-11-09
1	Fall	13959	53	16	Treated	2.60314	NG	1	2017-11-09	2017-11-14
1	Fall	12492	53	16	Untreated	4.44093	NG	2	2017-11-09	2017-11-14
1	Fall	13944	54	16	Treated	NG	NG	1	2017-11-07	2017-11-14
1	Fall	14127	54	16	Untreated	4.48289	NG	1	2017-11-08	2017-11-14
1	Fall	13590	55	16	Treated	NG	2.60314	1	2017-11-09	2017-11-17
1	Fall	13815	55	16	Untreated	5.26872	NG	1	2017-11-10	2017-11-17
1	Fall	14214	56	16	Treated	3.80625	2.90363	1	2017-11-11	2017-11-17
1	Fall	13948	56	16	Untreated	3.50529	NG	1	2017-11-11	2017-11-17
1	Fall	13596	57	16	Treated	5.63892	NG	1	2017-11-17	2017-11-23
1	Fall	13935	57	16	Untreated	4.80346	NG	1	2017-11-16	2017-11-23
1	Fall	13934	58	16	Treated	4.4654	NG	1	2017-11-17	2017-11-23
1	Fall	14263	58	16	Untreated	4.99839	NG	1	2017-11-17	2017-11-23
1	Fall	14161	59	16	Treated	5.29328	3.77822	1	2017-11-15	2017-11-24
1	Fall	14013	59	16	Untreated	4.28332	NG	1	2017-11-15	2017-11-24
1	Fall	12660	60	16	Treated	NG	NG	2	2017-11-19	2017-11-25
1	Fall	11840	60	16	Untreated	3.71609	NG	2	2017-11-19	2017-11-25
1	Fall	10368	61	16	Treated	3.07954	NG	3	2017-11-19	2017-11-25
1	Fall	12690	61	16	Untreated	3.07954	NG	2	2017-11-19	2017-11-25
1	Fall	11754	62	16	Treated	5.49081	NG	2	2017-11-19	2017-11-28
1	Fall	11089	62	16	Untreated	4.04926	NG	2	2017-11-19	2017-11-28
1	Fall	10604	63	16	Treated	3.77822	NG	3	2017-11-24	2017-11-29
1	Fall	6770	63	16	Untreated	4.72264	NG	3	2017-11-24	2017-11-29
1	Fall	14143	64	16	Treated	2.90363	NG	1	2017-11-22	2017-12-03
1	Fall	14197	64	16	Untreated	2.60314	NG	1	2017-11-25	2017-12-03
1	Fall	14782	65	16	Treated	NG	NG	1	2017-11-22	2017-12-03
1	Fall	14307	65	16	Untreated	4.85249	NG	1	2017-11-23	2017-12-03
1	Fall	3082	66	16	Treated	.	.	1	2017-11-29	2017-12-04
1	Fall	2654	66	16	Untreated	3.94453	NG	5	2017-11-30	2017-12-04
1	Fall	10815	67	16	Treated	4.28332	NG	3	2018-01-14	2018-01-18
1	Fall	12716	67	16	Untreated	NG	NG	2	2018-01-11	2018-01-18
1	Fall	10677	68	16	Treated	NG	NG	3	2018-01-13	2018-01-18
1	Fall	12458	68	16	Untreated	3.44731	NG	2	2018-01-14	2018-01-18
1	Fall	12147	69	16	Treated	3.20439	NG	2	2018-01-14	2018-01-18
1	Fall	9389	69	16	Untreated	2.60314	NG	3	2018-01-14	2018-01-18
1	Fall	14583	70	16	Treated	4.6191	NG	1	2018-01-11	2018-01-26
1	Fall	14688	70	16	Untreated	6.03992	NG	1	2018-01-17	2018-01-26
1	Fall	17686	71	16	Treated	5.48378	NG	4	2018-01-31	2018-02-06
1	Fall	10456	71	16	Untreated	4.20415	NG	3	2018-01-30	2018-02-06
1	Fall	8139	72	16	Treated	3.60217	NG	3	2018-02-11	2018-02-15
1	Fall	4345	72	16	Untreated	5.81229	NG	5	2018-02-11	2018-02-15
1	Fall	14716	73	16	Treated	4.8376	NG	1	2018-02-12	2018-02-17
1	Fall	14282	73	16	Untreated	5.52432	NG	1	2018-02-12	2018-02-17
2	Fall	43305	74	16	Treated	5.83654	NG	1	2017-09-09	2017-09-14
2	Fall	32010	74	16	Untreated	5.3425	NG	3	2017-09-11	2017-09-14
2	Fall	43359	75	16	Treated	4.35027	NG	1	2017-09-06	2017-09-14
2	Fall	41841	75	16	Untreated	4.51056	NG	1	2017-09-08	2017-09-14
2	Fall	43367	76	16	Treated	5.96927	NG	1	2017-09-08	2017-09-14
2	Fall	43028	76	16	Untreated	5.96927	NG	1	2017-09-09	2017-09-14
2	Fall	43451	77	16	Treated	5.78661	NG	1	2017-09-09	2017-09-14
2	Fall	43429	77	16	Untreated	5.28892	NG	1	2017-09-09	2017-09-14
2	Fall	26908	78	16	Treated	6.42171	NG	4	2017-09-12	2017-09-15
2	Fall	28765	78	16	Untreated	6.43686	NG	4	2017-09-12	2017-09-15
2	Fall	31714	79	16	Treated	6.43187	4.17029	3	2017-09-12	2017-09-15
2	Fall	30874	79	16	Untreated	4.29228	NG	4	2017-09-12	2017-09-15
2	Fall	37214	80	16	Treated	NG	NG	2	2017-09-09	2017-09-17
2	Fall	41490	80	16	Untreated	4.12061	NG	1	2017-09-12	2017-09-17
2	Fall	41918	81	16	Treated	4.45941	NG	1	2017-09-12	2017-09-17
2	Fall	43394	81	16	Untreated	5.28229	NG	1	2017-09-06	2017-09-17
2	Fall	37051	82	16	Treated	3.44731	NG	2	2017-09-14	2017-09-19
2	Fall	37713	82	16	Untreated	5.13595	NG	2	2017-09-15	2017-09-19
2	Fall	37890	83	16	Treated	2.60314	NG	2	2017-09-15	2017-09-19
2	Fall	41095	83	16	Untreated	NG	NG	1	2017-07-30	2017-09-19
2	Fall	43361	84	16	Treated	.	.	1	2017-09-12	2017-09-19
2	Fall	43246(1)	84	16	Untreated	4.19315	NG	1	2017-09-08	2017-09-19
2	Fall	43485	85	16	Treated	NG	NG	1	2017-09-14	2017-09-20
2	Fall	41843	85	16	Untreated	5.35774	NG	1	2017-09-16	2017-09-20
2	Fall	36248	86	16	Treated	.	.	2	2017-09-12	2017-09-21
2	Fall	33482	86	16	Untreated	.	.	3	2017-09-18	2017-09-21
2	Fall	41813	87	16	Treated	.	.	1	2017-09-17	2017-09-21
2	Fall	35559	87	16	Untreated	.	.	.	.	2017-09-21
2	Fall	43283	88	16	Treated	3.64355	NG	1	2017-09-18	2017-09-25
2	Fall	43246(2)	88	16	Untreated	4.24554	2.60314	1	2017-09-08	2017-09-25
2	Fall	37962	89	16	Treated	4.66277	NG	2	2017-09-23	2017-09-27
2	Fall	30763	89	16	Untreated	5.90712	5.39365	4	2017-09-22	2017-09-27
2	Fall	35558	90	16	Treated	6.34764	5.93462	.	.	2017-09-27
2	Fall	43449	90	16	Untreated	4.03346	NG	1	2017-09-21	2017-09-27
2	Fall	43322	91	16	Treated	4.13357	NG	1	2017-09-11	2017-09-29
2	Fall	41733	91	16	Untreated	4.78104	5.00375	1	2017-09-15	2017-09-29
2	Fall	40510	92	16	Treated	4.5933	NG	2	2017-11-14	2017-11-19
2	Fall	43835	92	16	Untreated	4.42162	NG	1	2017-11-06	2017-11-19
2	Fall	46730	93	16	Treated	NG	NG	1	2017-11-14	2017-11-19
2	Fall	44120	93	16	Untreated	4.10724	NG	1	2017-11-16	2017-11-19
2	Fall	44003	94	16	Treated	4.81425	NG	1	2017-11-15	2017-11-19
2	Fall	43986	94	16	Untreated	3.92433	NG	1	2017-11-13	2017-11-19
2	Fall	24231	95	16	Treated	5.3425	4.48289	6	2017-11-16	2017-11-20
2	Fall	29955	95	16	Untreated	5.02961	NG	4	2017-11-15	2017-11-20
2	Fall	43984	96	16	Treated	3.30125	NG	1	2017-11-13	2017-11-20
2	Fall	38404	96	16	Untreated	5.03211	NG	2	2017-11-13	2017-11-20
2	Fall	26145	97	16	Treated	4.6191	NG	5	2017-11-15	2017-11-20
2	Fall	37126	97	16	Untreated	3.60217	NG	2	2017-11-13	2017-11-20
2	Fall	37198	98	16	Treated	2.60314	NG	2	2017-11-14	2017-11-20
2	Fall	44017	98	16	Untreated	5.15892	NG	1	2017-11-12	2017-11-20
2	Fall	31145	99	16	Treated	3.07954	NG	4	2017-11-17	2017-11-20
2	Fall	30881	99	16	Untreated	5.44427	NG	4	2017-10-18	2017-11-20
3	Fall	19732	100	16	Treated	4.32636	2.60314	2	2017-09-13	2017-09-17
3	Fall	19822	100	16	Untreated	6.33212	4.69549	2	2017-08-24	2017-09-17
3	Fall	21860	101	16	Treated	5.01167	NG	1	.	2017-09-17
3	Fall	21576	101	16	Untreated	4.63145	3.20439	1	2017-09-04	2017-09-17
3	Fall	22072	102	16	Treated	5.28006	NG	1	2017-09-11	2017-09-17
3	Fall	21805	102	16	Untreated	4.00004	NG	1	2017-09-02	2017-09-17
3	Fall	21096	103	16	Treated	5.38671	5.21497	.	.	2017-09-17
3	Fall	21822	103	16	Untreated	5.35019	3.07954	1	2017-08-18	2017-09-17
3	Fall	21563	104	16	Treated	4.76043	3.60217	1	2017-08-31	2017-09-17
3	Fall	21164	104	16	Untreated	5.24753	NG	1	2017-08-18	2017-09-17
3	Fall	18488	105	16	Treated	5.73019	2.60314	2	2017-09-08	2017-09-18
3	Fall	21673	105	16	Untreated	5.46938	2.60314	1	2017-08-23	2017-09-18
3	Fall	21857	106	16	Treated	4.5933	2.60314	1	2017-09-04	2017-09-18
3	Fall	18071	106	16	Untreated	5.51563	3.44731	3	2017-08-19	2017-09-18
3	Fall	22043	107	16	Treated	4.86688	3.38039	1	2017-09-02	2017-09-18
3	Fall	21922	107	16	Untreated	5.21236	3.44731	1	2017-08-17	2017-09-18
3	Fall	20037	108	16	Treated	4.75129	2.60314	2	2017-09-18	2017-09-25
3	Fall	22265	108	16	Untreated	5.57307	3.44731	1	2017-09-21	2017-09-25
3	Fall	21882	109	16	Treated	4.22534	2.90363	1	2017-09-20	2017-09-25
3	Fall	21833	109	16	Untreated	5.97644	3.38039	1	2017-09-01	2017-09-25
3	Fall	22256	110	16	Treated	4.85249	2.60314	1	2017-09-20	2017-09-25
3	Fall	845	110	16	Untreated	6.23718	NG	1	2017-09-14	2017-09-25
3	Fall	19590	111	16	Treated	4.60639	NG	2	2017-09-21	2017-09-25
3	Fall	19680	111	16	Untreated	5.77545	3.74827	2	2017-08-30	2017-09-25
3	Fall	19623	112	16	Treated	5.67685	3.20439	2	2017-09-19	2017-10-08
3	Fall	19664	112	16	Untreated	5.70433	NG	2	2017-09-24	2017-10-08
3	Fall	20401	113	16	Treated	5.71486	NG	2	2017-10-01	2017-10-08
3	Fall	19774	113	16	Untreated	5.25707	NG	2	2017-09-19	2017-10-08
3	Fall	22557	114	16	Treated	5.23777	2.60314	1	2017-09-14	2017-10-08
3	Fall	22202	114	16	Untreated	4.87158	NG	1	2017-09-12	2017-10-08
3	Fall	22367	115	16	Treated	3.60217	NG	1	2017-11-15	2017-11-23
3	Fall	21855	115	16	Untreated	5.88834	NG	1	2017-11-03	2017-11-23
3	Fall	22604	116	16	Treated	4.71934	4.67026	1	2017-11-10	2017-11-23
3	Fall	22136	116	16	Untreated	4.43459	NG	1	2017-11-05	2017-11-23
3	Fall	22431	117	16	Treated	5.29111	NG	1	2017-11-13	2017-11-23
3	Fall	22119	117	16	Untreated	5.47664	NG	1	2017-11-08	2017-11-23
3	Fall	18815	118	16	Treated	4.78676	3.30125	2	2017-11-13	2017-11-26
3	Fall	19712	118	16	Untreated	4.67395	NG	1	2017-10-28	2017-11-26
3	Fall	21990	119	16	Treated	6.38275	6.34458	1	2017-11-13	2017-11-26
3	Fall	22560	119	16	Untreated	4.34244	NG	1	2017-11-05	2017-11-26
3	Fall	21856	120	16	Treated	3.74827	NG	1	2017-11-11	2017-11-26
3	Fall	21642	120	16	Untreated	3.98232	NG	1	2017-11-15	2017-11-26
3	Fall	22028	121	16	Treated	5.73518	NG	1	2017-11-12	2017-11-26
3	Fall	22384	121	16	Untreated	5.97071	NG	1	2017-11-17	2017-11-26
3	Fall	20208	122	16	Treated	5.74742	3.94453	2	2017-11-17	2017-11-26
3	Fall	22568	122	16	Untreated	5.75222	NG	1	2017-11-09	2017-11-26
3	Fall	21804	123	16	Treated	5.14181	NG	1	2017-11-27	2017-12-03
3	Fall	21918	123	16	Untreated	4.84011	NG	1	2017-11-26	2017-12-03
3	Fall	22558	124	16	Treated	4.61491	3.20439	1	2017-11-29	2017-12-03
3	Fall	22504	124	16	Untreated	4.72264	NG	1	2017-11-13	2017-12-03
1	Fall	10277	47	28	Treated	3.30125	NG	3	2017-10-06	2017-10-17
1	Fall	54	47	28	Untreated	3.64355	NG	6	2017-10-06	2017-10-17
1	Fall	3846	48	28	Treated	2.60314	NG	4	2017-10-10	2017-10-17
1	Fall	10313	48	28	Untreated	3.96383	NG	3	2017-10-11	2017-10-17
1	Fall	6098	49	28	Treated	2.90363	NG	4	2017-10-22	2017-10-27
1	Fall	6772	49	28	Untreated	3.80625	NG	3	2017-10-22	2017-10-27
1	Fall	12585	50	28	Treated	3.68133	NG	2	2017-10-26	2017-10-30
1	Fall	10132	50	28	Untreated	2.60314	NG	3	2017-10-25	2017-10-30
1	Fall	14134	51	28	Treated	4.43459	NG	1	2017-10-28	2017-11-03
1	Fall	13736	51	28	Untreated	3.44731	NG	1	2017-10-29	2017-11-03
1	Fall	14165	52	28	Treated	5.01167	NG	1	2017-11-02	2017-11-09
1	Fall	14000	52	28	Untreated	5.42579	NG	1	2017-11-02	2017-11-09
1	Fall	13959	53	28	Treated	5.29761	NG	1	2017-11-09	2017-11-14
1	Fall	12492	53	28	Untreated	2.60314	NG	2	2017-11-09	2017-11-14
1	Fall	13944	54	28	Treated	2.90363	NG	1	2017-11-07	2017-11-14
1	Fall	14127	54	28	Untreated	3.74827	NG	1	2017-11-08	2017-11-14
1	Fall	13590	55	28	Treated	4.37293	NG	1	2017-11-09	2017-11-17
1	Fall	13815	55	28	Untreated	3.68133	NG	1	2017-11-10	2017-11-17
1	Fall	14214	56	28	Treated	2.60314	NG	1	2017-11-11	2017-11-17
1	Fall	13948	56	28	Untreated	4.4997	NG	1	2017-11-11	2017-11-17
1	Fall	13596	57	28	Treated	4.55631	NG	1	2017-11-17	2017-11-23
1	Fall	13935	57	28	Untreated	4.30105	NG	1	2017-11-16	2017-11-23
1	Fall	13934	58	28	Treated	6.00536	NG	1	2017-11-17	2017-11-23
1	Fall	14263	58	28	Untreated	4.64346	NG	1	2017-11-17	2017-11-23
1	Fall	14161	59	28	Treated	4.80889	NG	1	2017-11-15	2017-11-24
1	Fall	14013	59	28	Untreated	3.60217	NG	1	2017-11-15	2017-11-24
1	Fall	12660	60	28	Treated	3.20439	NG	2	2017-11-19	2017-11-25
1	Fall	11840	60	28	Untreated	NG	NG	2	2017-11-19	2017-11-25
1	Fall	10368	61	28	Treated	3.12629	NG	3	2017-11-19	2017-11-25
1	Fall	12690	61	28	Untreated	3.38039	NG	2	2017-11-19	2017-11-25
1	Fall	11754	62	28	Treated	4.37293	NG	2	2017-11-19	2017-11-28
1	Fall	11089	62	28	Untreated	3.64355	NG	2	2017-11-19	2017-11-28
1	Fall	10604	63	28	Treated	3.80625	NG	3	2017-11-24	2017-11-29
1	Fall	6770	63	28	Untreated	3.44731	NG	3	2017-11-24	2017-11-29
1	Fall	14143	64	28	Treated	6.01328	NG	1	2017-11-22	2017-12-03
1	Fall	14197	64	28	Untreated	5.1825	NG	1	2017-11-25	2017-12-03
1	Fall	14782	65	28	Treated	4.66277	NG	1	2017-11-22	2017-12-03
1	Fall	14307	65	28	Untreated	4.28668	NG	1	2017-11-23	2017-12-03
1	Fall	3082	66	28	Treated	.	.	1	2017-11-29	2017-12-04
1	Fall	2654	66	28	Untreated	.	.	5	2017-11-30	2017-12-04
1	Fall	10815	67	28	Treated	4.18187	NG	3	2018-01-14	2018-01-18
1	Fall	12716	67	28	Untreated	4.12342	NG	2	2018-01-11	2018-01-18
1	Fall	10677	68	28	Treated	NG	NG	3	2018-01-13	2018-01-18
1	Fall	12458	68	28	Untreated	2.90363	NG	2	2018-01-14	2018-01-18
1	Fall	12147	69	28	Treated	NG	NG	2	2018-01-14	2018-01-18
1	Fall	9389	69	28	Untreated	NG	NG	3	2018-01-14	2018-01-18
1	Fall	14583	70	28	Treated	3.80625	NG	1	2018-01-11	2018-01-26
1	Fall	14688	70	28	Untreated	5.71486	NG	1	2018-01-17	2018-01-26
1	Fall	17686	71	28	Treated	4.67026	NG	4	2018-01-31	2018-02-06
1	Fall	10456	71	28	Untreated	3.85739	NG	3	2018-01-30	2018-02-06
1	Fall	8139	72	28	Treated	2.60314	NG	3	2018-02-11	2018-02-15
1	Fall	4345	72	28	Untreated	5.3124	NG	5	2018-02-11	2018-02-15
1	Fall	14716	73	28	Treated	NG	NG	1	2018-02-12	2018-02-17
1	Fall	14282	73	28	Untreated	5.34828	NG	1	2018-02-12	2018-02-17
2	Fall	43305	74	28	Treated	6.40866	NG	1	2017-09-09	2017-09-14
2	Fall	32010	74	28	Untreated	6.14076	NG	3	2017-09-11	2017-09-14
2	Fall	43359	75	28	Treated	6.16463	NG	1	2017-09-06	2017-09-14
2	Fall	41841	75	28	Untreated	5.97644	NG	1	2017-09-08	2017-09-14
2	Fall	43367	76	28	Treated	6.28549	NG	1	2017-09-08	2017-09-14
2	Fall	43028	76	28	Untreated	6.32736	2.60314	1	2017-09-09	2017-09-14
2	Fall	43451	77	28	Treated	6.4113	2.60314	1	2017-09-09	2017-09-14
2	Fall	43429	77	28	Untreated	6.31604	NG	1	2017-09-09	2017-09-14
2	Fall	26908	78	28	Treated	6.41262	NG	4	2017-09-12	2017-09-15
2	Fall	28765	78	28	Untreated	.	.	4	2017-09-12	2017-09-15
2	Fall	31714	79	28	Treated	6.26015	4.66277	3	2017-09-12	2017-09-15
2	Fall	30874	79	28	Untreated	6.2469	2.90363	4	2017-09-12	2017-09-15
2	Fall	37214	80	28	Treated	5.91539	NG	2	2017-09-09	2017-09-17
2	Fall	41490	80	28	Untreated	6.24882	3.44731	1	2017-09-12	2017-09-17
2	Fall	41918	81	28	Treated	5.6356	NG	1	2017-09-12	2017-09-17
2	Fall	43394	81	28	Untreated	6.42337	NG	1	2017-09-06	2017-09-17
2	Fall	37051	82	28	Treated	4.72592	NG	2	2017-09-14	2017-09-19
2	Fall	37713	82	28	Untreated	4.68485	NG	2	2017-09-15	2017-09-19
2	Fall	37890	83	28	Treated	4.41227	NG	2	2017-09-15	2017-09-19
2	Fall	41095	83	28	Untreated	.	.	1	2017-07-30	2017-09-19
2	Fall	43361	84	28	Treated	3.30125	NG	1	2017-09-12	2017-09-19
2	Fall	43246(1)	84	28	Untreated	5.00108	NG	1	2017-09-08	2017-09-19
2	Fall	43485	85	28	Treated	3.7193	NG	1	2017-09-14	2017-09-20
2	Fall	41843	85	28	Untreated	5.30401	NG	1	2017-09-16	2017-09-20
2	Fall	36248	86	28	Treated	5.44168	NG	2	2017-09-12	2017-09-21
2	Fall	33482	86	28	Untreated	4.76043	NG	3	2017-09-18	2017-09-21
2	Fall	41813	87	28	Treated	5.49312	NG	1	2017-09-17	2017-09-21
2	Fall	35559	87	28	Untreated	.	.	.	.	2017-09-21
2	Fall	43283	88	28	Treated	4.01708	NG	1	2017-09-18	2017-09-25
2	Fall	43246(2)	88	28	Untreated	4.12598	NG	1	2017-09-08	2017-09-25
2	Fall	37962	89	28	Treated	4.5568	NG	2	2017-09-23	2017-09-27
2	Fall	30763	89	28	Untreated	5.52859	NG	4	2017-09-22	2017-09-27
2	Fall	35558	90	28	Treated	5.07712	NG	.	.	2017-09-27
2	Fall	43449	90	28	Untreated	3.83257	NG	1	2017-09-21	2017-09-27
2	Fall	43322	91	28	Treated	3.60916	NG	1	2017-09-11	2017-09-29
2	Fall	41733	91	28	Untreated	5.73518	NG	1	2017-09-15	2017-09-29
2	Fall	40510	92	28	Treated	5.30189	NG	2	2017-11-14	2017-11-19
2	Fall	43835	92	28	Untreated	5.10332	NG	1	2017-11-06	2017-11-19
2	Fall	46730	93	28	Treated	4.62326	NG	1	2017-11-14	2017-11-19
2	Fall	44120	93	28	Untreated	4.32957	NG	1	2017-11-16	2017-11-19
2	Fall	44003	94	28	Treated	3.70532	NG	1	2017-11-15	2017-11-19
2	Fall	43986	94	28	Untreated	4.44093	NG	1	2017-11-13	2017-11-19
2	Fall	24231	95	28	Treated	5.89009	NG	6	2017-11-16	2017-11-20
2	Fall	29955	95	28	Untreated	5.47182	NG	4	2017-11-15	2017-11-20
2	Fall	43984	96	28	Treated	4.65536	NG	1	2017-11-13	2017-11-20
2	Fall	38404	96	28	Untreated	5.75222	NG	2	2017-11-13	2017-11-20
2	Fall	26145	97	28	Treated	5.79534	NG	5	2017-11-15	2017-11-20
2	Fall	37126	97	28	Untreated	3.5554	NG	2	2017-11-13	2017-11-20
2	Fall	37198	98	28	Treated	3.53016	NG	2	2017-11-14	2017-11-20
2	Fall	44017	98	28	Untreated	5.21236	NG	1	2017-11-12	2017-11-20
2	Fall	31145	99	28	Treated	3.78686	NG	4	2017-11-17	2017-11-20
2	Fall	30881	99	28	Untreated	5.77318	NG	4	2017-10-18	2017-11-20
3	Fall	19732	100	28	Treated	5.10119	2.60314	2	2017-09-13	2017-09-17
3	Fall	19822	100	28	Untreated	6.28724	2.90363	2	2017-08-24	2017-09-17
3	Fall	21860	101	28	Treated	6.45389	NG	1	.	2017-09-17
3	Fall	21576	101	28	Untreated	5.04441	NG	1	2017-09-04	2017-09-17
3	Fall	22072	102	28	Treated	4.42815	NG	1	2017-09-11	2017-09-17
3	Fall	21805	102	28	Untreated	4.44717	NG	1	2017-09-02	2017-09-17
3	Fall	21096	103	28	Treated	6.1623	4.84894	.	.	2017-09-17
3	Fall	21822	103	28	Untreated	5.96782	NG	1	2017-08-18	2017-09-17
3	Fall	21563	104	28	Treated	6.42171	NG	1	2017-08-31	2017-09-17
3	Fall	21164	104	28	Untreated	4.36551	NG	1	2017-08-18	2017-09-17
3	Fall	18488	105	28	Treated	6.20666	3.20439	2	2017-09-08	2017-09-18
3	Fall	21673	105	28	Untreated	5.27329	NG	1	2017-08-23	2017-09-18
3	Fall	21857	106	28	Treated	5.85387	NG	1	2017-09-04	2017-09-18
3	Fall	18071	106	28	Untreated	5.77545	NG	3	2017-08-19	2017-09-18
3	Fall	22043	107	28	Treated	5.54938	NG	1	2017-09-02	2017-09-18
3	Fall	21922	107	28	Untreated	6.19382	4.14201	1	2017-08-17	2017-09-18
3	Fall	20037	108	28	Treated	5.18776	NG	2	2017-09-18	2017-09-25
3	Fall	22265	108	28	Untreated	5.74012	NG	1	2017-09-21	2017-09-25
3	Fall	21882	109	28	Treated	4.13357	NG	1	2017-09-20	2017-09-25
3	Fall	21833	109	28	Untreated	6.17835	NG	1	2017-09-01	2017-09-25
3	Fall	22256	110	28	Treated	3.38039	2.60314	1	2017-09-20	2017-09-25
3	Fall	845	110	28	Untreated	4.27418	NG	1	2017-09-14	2017-09-25
3	Fall	19590	111	28	Treated	6.26937	2.60314	2	2017-09-21	2017-09-25
3	Fall	19680	111	28	Untreated	4.91593	NG	2	2017-08-30	2017-09-25
3	Fall	19623	112	28	Treated	5.45196	3.85946	2	2017-09-19	2017-10-08
3	Fall	19664	112	28	Untreated	4.72264	NG	2	2017-09-24	2017-10-08
3	Fall	20401	113	28	Treated	5.00905	NG	2	2017-10-01	2017-10-08
3	Fall	19774	113	28	Untreated	4.64346	NG	2	2017-09-19	2017-10-08
3	Fall	22557	114	28	Treated	4.67395	NG	1	2017-09-14	2017-10-08
3	Fall	22202	114	28	Untreated	4.7482	NG	1	2017-09-12	2017-10-08
3	Fall	22367	115	28	Treated	5.6238	NG	1	2017-11-15	2017-11-23
3	Fall	21855	115	28	Untreated	5.86506	NG	1	2017-11-03	2017-11-23
3	Fall	22604	116	28	Treated	3.77219	NG	1	2017-11-10	2017-11-23
3	Fall	22136	116	28	Untreated	4.62738	NG	1	2017-11-05	2017-11-23
3	Fall	22431	117	28	Treated	5.60635	NG	1	2017-11-13	2017-11-23
3	Fall	22119	117	28	Untreated	5.20444	NG	1	2017-11-08	2017-11-23
3	Fall	18815	118	28	Treated	5.20177	NG	2	2017-11-13	2017-11-26
3	Fall	19712	118	28	Untreated	4.60207	NG	1	2017-10-28	2017-11-26
3	Fall	21990	119	28	Treated	5.12198	NG	1	2017-11-13	2017-11-26
3	Fall	22560	119	28	Untreated	4.33447	NG	1	2017-11-05	2017-11-26
3	Fall	21856	120	28	Treated	4.76344	NG	1	2017-11-11	2017-11-26
3	Fall	21642	120	28	Untreated	4.04926	NG	1	2017-11-15	2017-11-26
3	Fall	22028	121	28	Treated	4.77816	NG	1	2017-11-12	2017-11-26
3	Fall	22384	121	28	Untreated	4.70928	NG	1	2017-11-17	2017-11-26
3	Fall	20208	122	28	Treated	5.94699	NG	2	2017-11-17	2017-11-26
3	Fall	22568	122	28	Untreated	5.01167	NG	1	2017-11-09	2017-11-26
3	Fall	21804	123	28	Treated	6.20454	2.60314	1	2017-11-27	2017-12-03
3	Fall	21918	123	28	Untreated	4.46547	NG	1	2017-11-26	2017-12-03
3	Fall	22558	124	28	Treated	5.09906	NG	1	2017-11-29	2017-12-03
3	Fall	22504	124	28	Untreated	4.10724	NG	1	2017-11-13	2017-12-03
1	Fall	10277	47	56	Treated	NG	NG	3	2017-10-06	2017-10-17
1	Fall	54	47	56	Untreated	3.74827	NG	6	2017-10-06	2017-10-17
1	Fall	3846	48	56	Treated	NG	NG	4	2017-10-10	2017-10-17
1	Fall	10313	48	56	Untreated	2.60314	NG	3	2017-10-11	2017-10-17
1	Fall	6098	49	56	Treated	4.4654	NG	4	2017-10-22	2017-10-27
1	Fall	6772	49	56	Untreated	3.94453	NG	3	2017-10-22	2017-10-27
1	Fall	12585	50	56	Treated	5.10543	NG	2	2017-10-26	2017-10-30
1	Fall	10132	50	56	Untreated	3.07954	NG	3	2017-10-25	2017-10-30
1	Fall	14134	51	56	Treated	.	.	1	2017-10-28	2017-11-03
1	Fall	13736	51	56	Untreated	.	.	1	2017-10-29	2017-11-03
1	Fall	14165	52	56	Treated	5.49312	NG	1	2017-11-02	2017-11-09
1	Fall	14000	52	56	Untreated	5.55742	NG	1	2017-11-02	2017-11-09
1	Fall	13959	53	56	Treated	5.2227	NG	1	2017-11-09	2017-11-14
1	Fall	12492	53	56	Untreated	4.33447	NG	2	2017-11-09	2017-11-14
1	Fall	13944	54	56	Treated	4.01708	NG	1	2017-11-07	2017-11-14
1	Fall	14127	54	56	Untreated	3.90314	NG	1	2017-11-08	2017-11-14
1	Fall	13590	55	56	Treated	3.44731	NG	1	2017-11-09	2017-11-17
1	Fall	13815	55	56	Untreated	NG	NG	1	2017-11-10	2017-11-17
1	Fall	14214	56	56	Treated	3.71609	NG	1	2017-11-11	2017-11-17
1	Fall	13948	56	56	Untreated	5.04683	NG	1	2017-11-11	2017-11-17
1	Fall	13596	57	56	Treated	5.39709	NG	1	2017-11-17	2017-11-23
1	Fall	13935	57	56	Untreated	4.01708	NG	1	2017-11-16	2017-11-23
1	Fall	13934	58	56	Treated	.	.	1	2017-11-17	2017-11-23
1	Fall	14263	58	56	Untreated	4.49417	NG	1	2017-11-17	2017-11-23
1	Fall	14161	59	56	Treated	5.6272	NG	1	2017-11-15	2017-11-24
1	Fall	14013	59	56	Untreated	4.33447	NG	1	2017-11-15	2017-11-24
1	Fall	12660	60	56	Treated	3.94453	NG	2	2017-11-19	2017-11-25
1	Fall	11840	60	56	Untreated	3.85739	NG	2	2017-11-19	2017-11-25
1	Fall	10368	61	56	Treated	4.28332	NG	3	2017-11-19	2017-11-25
1	Fall	12690	61	56	Untreated	5.28011	NG	2	2017-11-19	2017-11-25
1	Fall	11754	62	56	Treated	5.33861	NG	2	2017-11-19	2017-11-28
1	Fall	11089	62	56	Untreated	4.87391	NG	2	2017-11-19	2017-11-28
1	Fall	10604	63	56	Treated	5.98491	NG	3	2017-11-24	2017-11-29
1	Fall	6770	63	56	Untreated	4.0645	NG	3	2017-11-24	2017-11-29
1	Fall	14143	64	56	Treated	3.20439	NG	1	2017-11-22	2017-12-03
1	Fall	14197	64	56	Untreated	4.33447	NG	1	2017-11-25	2017-12-03
1	Fall	14782	65	56	Treated	5.00108	NG	1	2017-11-22	2017-12-03
1	Fall	14307	65	56	Untreated	4.0645	NG	1	2017-11-23	2017-12-03
1	Fall	3082	66	56	Treated	.	.	1	2017-11-29	2017-12-04
1	Fall	2654	66	56	Untreated	.	.	5	2017-11-30	2017-12-04
1	Fall	10815	67	56	Treated	5.20444	NG	3	2018-01-14	2018-01-18
1	Fall	12716	67	56	Untreated	4.41499	NG	2	2018-01-11	2018-01-18
1	Fall	10677	68	56	Treated	3.30125	NG	3	2018-01-13	2018-01-18
1	Fall	12458	68	56	Untreated	4.83251	NG	2	2018-01-14	2018-01-18
1	Fall	12147	69	56	Treated	3.85739	NG	2	2018-01-14	2018-01-18
1	Fall	9389	69	56	Untreated	3.50529	NG	3	2018-01-14	2018-01-18
1	Fall	14583	70	56	Treated	4.57979	NG	1	2018-01-11	2018-01-26
1	Fall	14688	70	56	Untreated	5.7546	NG	1	2018-01-17	2018-01-26
1	Fall	17686	71	56	Treated	5.63226	NG	4	2018-01-31	2018-02-06
1	Fall	10456	71	56	Untreated	5.43473	NG	3	2018-01-30	2018-02-06
1	Fall	8139	72	56	Treated	6.14321	NG	3	2018-02-11	2018-02-15
1	Fall	4345	72	56	Untreated	5.64057	NG	5	2018-02-11	2018-02-15
1	Fall	14716	73	56	Treated	4.81158	NG	1	2018-02-12	2018-02-17
1	Fall	14282	73	56	Untreated	3.20439	NG	1	2018-02-12	2018-02-17
2	Fall	43305	74	56	Treated	3.98232	NG	1	2017-09-09	2017-09-14
2	Fall	32010	74	56	Untreated	3.55642	NG	3	2017-09-11	2017-09-14
2	Fall	43359	75	56	Treated	2.90363	NG	1	2017-09-06	2017-09-14
2	Fall	41841	75	56	Untreated	3.83257	NG	1	2017-09-08	2017-09-14
2	Fall	43367	76	56	Treated	4.42815	NG	1	2017-09-08	2017-09-14
2	Fall	43028	76	56	Untreated	4.68125	NG	1	2017-09-09	2017-09-14
2	Fall	43451	77	56	Treated	5.8266	NG	1	2017-09-09	2017-09-14
2	Fall	43429	77	56	Untreated	3.20439	NG	1	2017-09-09	2017-09-14
2	Fall	26908	78	56	Treated	4.85492	NG	4	2017-09-12	2017-09-15
2	Fall	28765	78	56	Untreated	5.24268	NG	4	2017-09-12	2017-09-15
2	Fall	31714	79	56	Treated	4.2553	2.90363	3	2017-09-12	2017-09-15
2	Fall	30874	79	56	Untreated	3.07954	NG	4	2017-09-12	2017-09-15
2	Fall	37214	80	56	Treated	4.24554	NG	2	2017-09-09	2017-09-17
2	Fall	41490	80	56	Untreated	3.68133	NG	1	2017-09-12	2017-09-17
2	Fall	41918	81	56	Treated	4.04926	NG	1	2017-09-12	2017-09-17
2	Fall	43394	81	56	Untreated	4.72592	NG	1	2017-09-06	2017-09-17
2	Fall	37051	82	56	Treated	4.01708	NG	2	2017-09-14	2017-09-19
2	Fall	37713	82	56	Untreated	3.74827	NG	2	2017-09-15	2017-09-19
2	Fall	37890	83	56	Treated	4.70244	NG	2	2017-09-15	2017-09-19
2	Fall	41095	83	56	Untreated	.	.	1	2017-07-30	2017-09-19
2	Fall	43361	84	56	Treated	3.74827	NG	1	2017-09-12	2017-09-19
2	Fall	43246(1)	84	56	Untreated	5.00905	NG	1	2017-09-08	2017-09-19
2	Fall	43485	85	56	Treated	5.02456	NG	1	2017-09-14	2017-09-20
2	Fall	41843	85	56	Untreated	5.90376	NG	1	2017-09-16	2017-09-20
2	Fall	36248	86	56	Treated	4.99568	NG	2	2017-09-12	2017-09-21
2	Fall	33482	86	56	Untreated	5.59554	NG	3	2017-09-18	2017-09-21
2	Fall	41813	87	56	Treated	NG	NG	1	2017-09-17	2017-09-21
2	Fall	35559	87	56	Untreated	.	.	.	.	2017-09-21
2	Fall	43283	88	56	Treated	3.85739	NG	1	2017-09-18	2017-09-25
2	Fall	43246(2)	88	56	Untreated	5.30401	NG	1	2017-09-08	2017-09-25
2	Fall	37962	89	56	Treated	3.20439	NG	2	2017-09-23	2017-09-27
2	Fall	30763	89	56	Untreated	4.71934	NG	4	2017-09-22	2017-09-27
2	Fall	35558	90	56	Treated	4.34244	NG	.	.	2017-09-27
2	Fall	43449	90	56	Untreated	2.90363	NG	1	2017-09-21	2017-09-27
2	Fall	43322	91	56	Treated	4.85004	NG	1	2017-09-11	2017-09-29
2	Fall	41733	91	56	Untreated	4.50516	NG	1	2017-09-15	2017-09-29
2	Fall	40510	92	56	Treated	4.23555	NG	2	2017-11-14	2017-11-19
2	Fall	43835	92	56	Untreated	3.83257	NG	1	2017-11-06	2017-11-19
2	Fall	46730	93	56	Treated	3.90314	NG	1	2017-11-14	2017-11-19
2	Fall	44120	93	56	Untreated	3.80625	NG	1	2017-11-16	2017-11-19
2	Fall	44003	94	56	Treated	4.21487	NG	1	2017-11-15	2017-11-19
2	Fall	43986	94	56	Untreated	3.07954	NG	1	2017-11-13	2017-11-19
2	Fall	24231	95	56	Treated	.	.	6	2017-11-16	2017-11-20
2	Fall	29955	95	56	Untreated	5.01167	NG	4	2017-11-15	2017-11-20
2	Fall	43984	96	56	Treated	2.90363	NG	1	2017-11-13	2017-11-20
2	Fall	38404	96	56	Untreated	3.90314	NG	2	2017-11-13	2017-11-20
2	Fall	26145	97	56	Treated	.	.	5	2017-11-15	2017-11-20
2	Fall	37126	97	56	Untreated	5.59554	NG	2	2017-11-13	2017-11-20
2	Fall	37198	98	56	Treated	5.36517	NG	2	2017-11-14	2017-11-20
2	Fall	44017	98	56	Untreated	3.44731	NG	1	2017-11-12	2017-11-20
2	Fall	31145	99	56	Treated	3.20439	NG	4	2017-11-17	2017-11-20
2	Fall	30881	99	56	Untreated	5.00108	NG	4	2017-10-18	2017-11-20
3	Fall	19732	100	56	Treated	5.43645	2.60314	2	2017-09-13	2017-09-17
3	Fall	19822	100	56	Untreated	6.00403	5.79534	2	2017-08-24	2017-09-17
3	Fall	21860	101	56	Treated	6.39658	NG	1	.	2017-09-17
3	Fall	21576	101	56	Untreated	5.509	NG	1	2017-09-04	2017-09-17
3	Fall	22072	102	56	Treated	4.21487	NG	1	2017-09-11	2017-09-17
3	Fall	21805	102	56	Untreated	3.07954	NG	1	2017-09-02	2017-09-17
3	Fall	21096	103	56	Treated	6.4113	NG	.	.	2017-09-17
3	Fall	21822	103	56	Untreated	5.19123	NG	1	2017-08-18	2017-09-17
3	Fall	21563	104	56	Treated	6.03122	NG	1	2017-08-31	2017-09-17
3	Fall	21164	104	56	Untreated	5.00905	NG	1	2017-08-18	2017-09-17
3	Fall	18488	105	56	Treated	5.43645	NG	2	2017-09-08	2017-09-18
3	Fall	21673	105	56	Untreated	5.80178	NG	1	2017-08-23	2017-09-18
3	Fall	21857	106	56	Treated	4.13357	NG	1	2017-09-04	2017-09-18
3	Fall	18071	106	56	Untreated	5.75696	NG	3	2017-08-19	2017-09-18
3	Fall	22043	107	56	Treated	5.73518	NG	1	2017-09-02	2017-09-18
3	Fall	21922	107	56	Untreated	4.76344	NG	1	2017-08-17	2017-09-18
3	Fall	20037	108	56	Treated	4.52635	NG	2	2017-09-18	2017-09-25
3	Fall	22265	108	56	Untreated	5.58632	NG	1	2017-09-21	2017-09-25
3	Fall	21882	109	56	Treated	4.6191	NG	1	2017-09-20	2017-09-25
3	Fall	21833	109	56	Untreated	6.31604	5.73269	1	2017-09-01	2017-09-25
3	Fall	22256	110	56	Treated	4.15839	3.44731	1	2017-09-20	2017-09-25
3	Fall	845	110	56	Untreated	4.28332	NG	1	2017-09-14	2017-09-25
3	Fall	19590	111	56	Treated	5.85008	4.27418	2	2017-09-21	2017-09-25
3	Fall	19680	111	56	Untreated	4.86924	NG	2	2017-08-30	2017-09-25
3	Fall	19623	112	56	Treated	6.15047	4.10724	2	2017-09-19	2017-10-08
3	Fall	19664	112	56	Untreated	5.81848	NG	2	2017-09-24	2017-10-08
3	Fall	20401	113	56	Treated	5.13595	4.47131	2	2017-10-01	2017-10-08
3	Fall	19774	113	56	Untreated	5.88131	NG	2	2017-09-19	2017-10-08
3	Fall	22557	114	56	Treated	5.53493	NG	1	2017-09-14	2017-10-08
3	Fall	22202	114	56	Untreated	6.19382	NG	1	2017-09-12	2017-10-08
3	Fall	22367	115	56	Treated	3.96383	NG	1	2017-11-15	2017-11-23
3	Fall	21855	115	56	Untreated	5.72003	NG	1	2017-11-03	2017-11-23
3	Fall	22604	116	56	Treated	6.13583	NG	1	2017-11-10	2017-11-23
3	Fall	22136	116	56	Untreated	4.58434	NG	1	2017-11-05	2017-11-23
3	Fall	22431	117	56	Treated	5.6169	NG	1	2017-11-13	2017-11-23
3	Fall	22119	117	56	Untreated	5.42848	2.60314	1	2017-11-08	2017-11-23
3	Fall	18815	118	56	Treated	6.15996	2.90363	2	2017-11-13	2017-11-26
3	Fall	19712	118	56	Untreated	5.19123	NG	1	2017-10-28	2017-11-26
3	Fall	21990	119	56	Treated	4.34244	NG	1	2017-11-13	2017-11-26
3	Fall	22560	119	56	Untreated	3.07954	NG	1	2017-11-05	2017-11-26
3	Fall	21856	120	56	Treated	4.21487	NG	1	2017-11-11	2017-11-26
3	Fall	21642	120	56	Untreated	6.28372	NG	1	2017-11-15	2017-11-26
3	Fall	22028	121	56	Treated	.	.	1	2017-11-12	2017-11-26
3	Fall	22384	121	56	Untreated	4.80072	NG	1	2017-11-17	2017-11-26
3	Fall	20208	122	56	Treated	6.25452	NG	2	2017-11-17	2017-11-26
3	Fall	22568	122	56	Untreated	5.29975	NG	1	2017-11-09	2017-11-26
3	Fall	21804	123	56	Treated	5.99594	NG	1	2017-11-27	2017-12-03
3	Fall	21918	123	56	Untreated	2.60314	NG	1	2017-11-26	2017-12-03
3	Fall	22558	124	56	Treated	5.79317	NG	1	2017-11-29	2017-12-03
3	Fall	22504	124	56	Untreated	4.40142	NG	1	2017-11-13	2017-12-03

## Sheet: Legend
Field name	Legend
Farm	Farm number (1-3)
Season	Enrollment period (Spring/Fall)
CattleID	Unique cow identifier (one cow was matched as a control twice; spearate samples taken for each matched pair)
Pair	Animal pairs (1-124)
Sample day	0, 6, 16, 28, 56
Treated/Untreated	Treated = cow with metritis given 6.6 mg/kg ceftiofur crystalline-free acid given on days 0 and 3; Untreated = pair-matched control on lactation number and calving date)
MAC_Count	Log10 transformed CFU plate counts of E. coli phenotype grown on plain MacConkey agar (NG = No growth, . = missing)
MAC_CEF_Count	Log10 transformed CFU plate counts of E. coli phenotype grown on MacConkey agar with 4 µg/ml ceftriaxone (NG = No growth . = missing)
Lactation Number	1, 2, 3, 4, 5, 6, . = missing
Date of Calving	Date of calving, . = missing
Date of Enrollment	Date of diagnosis/matching
