# Supplementary material for: Effects of two-dose ceftiofur treatment for metritis on the temporal dynamics of antimicrobial resistance among fecal Escherichia coli in Holstein-Friesian dairy cows
Source: PLoS One. 2019 Jul 22;14(7):e0220068. doi: 10.1371/journal.pone.0220068 (PMC6645674; doi:10.1371/journal.pone.0220068)
Supplement: S2 Dataset — (XLSX) [file pone.0220068.s002.xlsx]

## Sheet: Data
Farm	Season	Location	MAC_Count	MAC_CEF_Count
1	Spring	Water	NG	NG
1	Spring	Milking Pen	4.71934	NG
1	Spring	Hospital Pen	5.59554	4.06535
1	Spring	Fresh Pen	4.65129	2.90363
1	Spring	Compost Pile	4.83127	4.43459
1	Spring	Maternity Pen	4.71266	NG
2	Spring	Water	NG	NG
2	Spring	Milking Pen	5.56336	3.77266
2	Spring	Hospital Pen	4.71654	4.01365
2	Spring	Fresh Pen	5.9221	3.8246
2	Spring	Compost Pile	5.5246	2.90363
2	Spring	Maternity Pen	5.32799	NG
3	Spring	Water	NG	NG
3	Spring	Milking Pen	4.54985	NG
3	Spring	Hospital Pen	4.43604	3.92752
3	Spring	Fresh Pen	6.21294	6.17154
3	Spring	Compost Pile	5.73766	4.4374
3	Spring	Maternity Pen	4.68182	NG
1	Fall	Fresh Pen Water	NG	NG
1	Fall	Hospital Pen Water	NG	NG
1	Fall	Maternity Pen Water	NG	NG
1	Fall	Milking Pen	.	.
1	Fall	Hospital Pen	6.19599	2.60314
1	Fall	Fresh Pen	5.51122	NG
1	Fall	Compost Pile	5.22014	2.60314
1	Fall	Maternity Pen	5.73269	NG
2	Fall	Fresh Pen Water	NG	NG
2	Fall	Hospital Pen Water	NG	NG
2	Fall	Maternity Pen Water	NG	NG
2	Fall	Milking Pen	.	.
2	Fall	Hospital Pen	3.68133	NG
2	Fall	Fresh Pen	5.34828	NG
2	Fall	Compost Pile	3.07954	NG
2	Fall	Maternity Pen	5.08603	NG
3	Fall	Fresh Pen Water	NG	NG
3	Fall	Hospital Pen Water	NG	NG
3	Fall	Maternity Pen Water	NG	NG
3	Fall	Milking Pen	.	.
3	Fall	Hospital Pen	6.2469	3.30125
3	Fall	Fresh Pen	6.18059	4.53149
3	Fall	Compost Pile	5.85763	2.60314
3	Fall	Maternity Pen	6.17609	3.55642

## Sheet: Legend
Field name	Legend
Farm	Farm number (1-3)
Season	Enrollment period (Spring/Fall)
Location	Water, Milking Pen, Maternity Pen, Fresh Pen, Hospital Pen, Compost Pile
MAC_Count	Log10 transformed CFU plate counts of E. coli phenotype grown on plain MacConkey agar (NG = No growth, . = missing)
MAC_CEF_Count	Log10 transformed CFU plate counts of E. coli phenotype grown on MacConkey agar with 4 µg/ml ceftriaxone (NG = No growth . = missing)
